# Supplementary material for: Method of contraception and risk of ovarian cancer data
Source: Data Brief. 2021 Oct 10;39:107469. doi: 10.1016/j.dib.2021.107469 (PMC8640863; doi:10.1016/j.dib.2021.107469)
Supplement: Supplementary file 3 [file mmc3.zip]

Archive with 1 entries (1 files):
- Raw Data - Contraceptives and Ovarian Cancer.csv
