# Supplementary material for: Method of contraception and risk of ovarian cancer data
Source: Data Brief. 2021 Oct 10;39:107469. doi: 10.1016/j.dib.2021.107469 (PMC8640863; doi:10.1016/j.dib.2021.107469)
Supplement: Supplementary file 3 [file mmc3.zip › Raw Data - Contraceptives and Ovarian Cancer.csv]

1.StudyNo	2.StudyArm	3.Age (Years)	4..Country of Birth	5.Ethnicity - New Zealander	6.Ethnicity - Maori	7.Ethnicity - Pacific	8.Ethnicity - Asian	9.Ethnicity - 'Other'	10.Age at Menarche	11. Age at Sexual Debut	12.Ever Use of Ocs	13.Age at First Use of Ocs	14.Current OC Use	15.Year Since Last Use of Ocs	16.Years of Use of Ocs as a Contraceptive	17. Ever Use of OCs for 'Other' Purpose	18.Years of Use of OCs for 'Other' Purpose	19.Total Years of Use of Ocs	20.Ever Use of DMPA	21.Age at First Use of DMPA	22.Current DMPA Use	23.Years Since Last Use of DMPA	24.Years of DMPA Use	25.Ever Use of IUDs	26.Age at First Use of IUDs	27.Current IUD Use	28.Years Since Last Use of IUDs	29.Years of Use of IUDs	30.Ever Use of CopperTor7	31.Ever Use of Multiload	32.Ever Use of Mirena	33.Dont Know Type of IUD Used	34. Number of Sexual Partners	35.Ever Use of Vasectomy	36.Years of Use of Vasectomy	37.Ever Use of Condoms	38.Years of Condom Use	39.Periods Stopped	40.Age at Menopause	41. Type of Menopause	42.Menstrual Regularity	43.Menstrual Cycle Length	44.Parity	45.Age at First Delivery	46. Age at Last Delivery	47.Months of Breast Feeding	48.History of Abortion	49. Number of Abortions	50.Family History of Any Cancer
1005	0	52.91	2	1	2	2	2	2	11	16	1	16	2	20	13	2	777	13	2	888	888	888	888	2	888	888	888	888	888	888	888	888	6	2	888	1	3	1	50	1	1	27	2	17	31	9	2	0	1
1009	0	60.13	1	1	2	2	2	2	13	18	1	13	2	24	22	1	5	22	2	888	888	888	888	2	888	888	888	888	888	888	888	888	2	2	888	2	888	1	48	1	1	28	2	31	34	4	2	0	1
1011	0	63.15	1	1	2	2	2	2	13	35	2	888	888	888	888	888	888	888	2	888	888	888	888	2	888	888	888	888	888	888	888	888	2	2	888	2	888	1	51	1	1	23	6	37	40	12	1	4	1
1016	0	36.96	1	1	2	2	2	2	14	23	1	20	2	16	0	1	0	0	2	888	888	888	888	2	888	888	888	888	888	888	888	888	9	2	888	1	7	2	888	888	1	28	0	888	888	888	1	1	2
1020	0	46.08	1	2	1	2	2	2	12	18	1	24	2	10	20	2	777	20	1	34	2	5	7	2	888	888	888	888	888	888	888	888	7	2	888	1	10	2	888	888	1	24	4	22	41	16	1	6	1
1021	0	45.73	1	2	1	2	2	2	9	15	1	17	2	22	3	1	3	3	1	19	2	25	23	2	888	888	888	888	888	888	888	888	4	2	888	2	888	2	888	888	1	27	4	20	25	48	1	3	1
1024	0	52.99	1	1	2	2	2	2	12	18	1	18	2	16	18	2	777	18	2	888	888	888	888	2	888	888	888	888	888	888	888	888	1	1	16	2	888	1	51	1	1	28	3	27	32	27	2	0	1
1025	0	51.53	10	1	2	2	2	2	13	21	1	19	2	20	10	1	6	10	2	888	888	888	888	2	888	888	888	888	888	888	888	888	1	1	20	2	888	2	888	888	2	23	2	26	27	10	2	0	1
1026	0	54.2	7	1	2	2	2	2	13	15	1	17	2	20	7	2	777	7	1	27	2	19	8	2	888	888	888	888	888	888	888	888	999	1	10	1	1	1	48	2	2	27	2	22	25	12	1	3	2
1028	0	58.73	1	1	2	2	2	2	13	18	1	18	2	31	8	1	0	8	2	888	888	888	888	2	888	888	888	888	888	888	888	888	5	1	25	2	888	1	42	2	1	35	0	888	888	888	1	1	1
1031	0	58.87	1	1	2	2	2	2	13	17	1	17	2	20	10	2	777	10	2	888	888	888	888	1	24	2	34	0	1	2	1	2	12	1	17	1	3	1	54	1	1	28	4	23	36	96	1	1	1
1035	0	64.9	1	2	1	2	2	2	15	15	1	23	2	23	18	2	777	18	2	888	888	888	888	2	888	888	888	888	888	888	888	888	10	1	7	2	888	1	40	2	2	999	4	21	53	16	2	0	1
1036	0	63.16	10	2	2	2	2	1	13	21	1	22	2	31	8	2	777	8	2	888	888	888	888	2	888	888	888	888	888	888	888	888	1	2	888	2	888	1	58	2	1	28	2	28	41	16	2	0	2
1038	0	60.37	1	1	2	2	2	2	13	31	1	31	2	28	0	2	777	0	2	888	888	888	888	2	888	888	888	888	888	888	888	888	1	1	23	1	5	1	54	1	2	999	3	32	37	36	2	0	2
1039	0	63.39	1	1	2	2	2	2	14	19	1	20	2	35	3	2	777	3	1	21	2	999	4	2	888	888	888	888	888	888	888	888	1	1	20	2	888	1	42	1	1	28	2	21	27	12	2	0	1
1044	0	68.18	1	1	2	2	2	2	14	18	1	21	2	44	2	2	777	2	2	888	888	888	888	2	888	888	888	888	888	888	888	888	3	2	888	2	888	1	34	2	1	28	3	27	31	14	2	0	1
1047	0	35.53	1	1	2	2	2	2	13	16	2	888	888	888	888	888	888	888	2	888	888	888	888	2	888	888	888	888	888	888	888	888	10	2	888	1	20	2	888	888	1	28	2	24	30	28	1	1	1
1050	0	47.6	1	1	2	2	2	2	12	15	1	16	2	22	9	2	777	9	2	888	888	888	888	1	26	2	8	13	2	2	2	1	10	2	888	2	888	2	888	888	1	27	2	25	26	20	1	2	1
1052	0	47.33	1	1	2	2	2	2	14	20	1	20	2	15	10	2	777	10	2	888	888	888	888	2	888	888	888	888	888	888	888	888	999	1	7	1	999	2	47	1	1	28	0	888	888	888	2	0	1
1053	0	49.06	7	2	2	2	2	1	16	16	1	20	2	20	999	2	777	999	2	888	888	888	888	2	888	888	888	888	888	888	888	888	20	1	6	2	888	2	888	888	1	4	3	20	29	14	2	0	2
1054	0	53.34	1	1	2	2	2	2	14	16	1	16	2	17	20	2	777	20	2	888	888	888	888	2	888	888	888	888	888	888	888	888	3	2	888	2	888	1	49	1	1	28	3	23	28	29	2	0	2
1055	0	53.98	1	1	2	2	2	2	12	15	1	15	2	27	11	2	777	11	2	888	888	888	888	2	888	888	888	888	888	888	888	888	4	1	35	1	1	1	52	1	1	30	0	888	888	888	2	0	2
1057	0	51.91	1	2	1	2	2	2	16	19	1	19	2	5	20	2	777	20	1	29	2	20	1	2	888	888	888	888	888	888	888	888	3	2	888	2	888	1	50	1	1	30	2	27	32	13	2	0	2
1058	0	58.46	1	1	2	2	2	2	12	23	1	23	2	33	3	1	2	3	2	888	888	888	888	2	888	888	888	888	888	888	888	888	1	2	888	1	25	1	53	1	1	35	3	27	34	93	2	0	1
1061	0	56	1	1	2	2	2	2	10	17	1	17	2	34	7	1	0	7	2	888	888	888	888	2	888	888	888	888	888	888	888	888	1	2	888	2	888	1	47	1	1	32	2	22	24	12	2	0	1
1064	0	62.34	1	1	2	2	2	2	999	999	1	21	2	41	0	999	999	999	2	888	888	888	888	2	888	888	888	888	888	888	888	888	1	2	888	1	999	1	58	1	1	14	3	27	33	23	2	0	2
1065	0	63.37	3	1	2	2	2	2	14	17	2	888	888	888	888	888	888	888	2	888	888	888	888	2	888	888	888	888	888	888	888	888	1	1	3	1	30	1	56	1	1	31	5	21	33	64	2	0	1
1068	0	61.58	1	1	2	2	2	2	12	18	1	18	2	999	20	2	777	20	2	888	888	888	888	2	888	888	888	888	888	888	888	888	2	1	25	2	888	1	40	1	1	21	2	25	28	6	2	0	2
1070	0	66.35	3	1	2	2	2	2	13	16	1	15	2	26	24	2	777	24	2	888	888	888	888	2	888	888	888	888	888	888	888	888	1	2	888	2	888	1	40	2	1	999	2	26	28	2	2	0	1
1072	0	68.96	1	1	2	2	2	2	15	999	1	24	2	39	5	2	777	5	1	29	2	30	1	2	888	888	888	888	888	888	888	888	5	1	40	2	888	1	54	1	1	21	3	25	29	2	1	1	1
1073	0	66.45	1	1	2	2	2	2	15	20	1	21	2	22	18	2	777	18	2	888	888	888	888	2	888	888	888	888	888	888	888	888	3	2	888	2	888	1	52	1	1	28	3	23	29	17	1	1	1
1077	0	35.6	1	1	2	2	2	2	13	18	1	18	2	0	17	2	777	17	2	888	888	888	888	2	888	888	888	888	888	888	888	888	20	2	888	2	888	2	888	888	1	30	0	888	888	888	1	1	2
1079	0	41.6	10	2	2	2	2	1	14	19	1	34	2	7	0	2	777	0	2	888	888	888	888	2	888	888	888	888	888	888	888	888	6	2	888	1	0	2	888	888	1	27	2	38	41	42	1	1	2
1080	0	47.44	1	1	2	2	2	2	15	19	1	19	2	6	20	2	777	20	2	888	888	888	888	1	40	1	777	5	2	2	1	2	6	2	888	2	888	2	888	888	1	28	3	35	41	18	1	4	1
1084	0	54.21	1	1	2	2	2	2	12	16	1	16	2	25	8	2	777	8	2	888	888	888	888	1	23	2	31	1	2	2	2	1	2	1	7	2	888	1	50	1	1	28	2	22	24	57	1	1	1
1086	0	54.35	1	1	2	2	2	2	13	20	1	20	2	20	5	2	777	5	2	888	888	888	888	2	888	888	888	888	888	888	888	888	1	1	21	1	15	1	52	1	1	28	4	24	33	18	2	0	2
1089	0	56.24	10	2	2	2	2	1	13	15	2	888	888	888	888	888	888	888	2	888	888	888	888	1	36	1	777	10	2	2	2	1	1	2	888	2	888	1	50	1	1	5	4	16	36	102	1	1	2
1093	0	56.76	1	1	2	2	2	2	15	21	1	21	2	23	12	2	777	12	2	888	888	888	888	2	888	888	888	888	888	888	888	888	1	2	888	1	23	1	50	1	1	28	4	35	38	20	1	2	1
1098	0	63.28	1	1	2	2	2	2	13	20	1	20	2	999	999	2	777	999	2	888	888	888	888	1	30	2	33	0	2	2	2	1	1	2	888	2	888	1	55	1	1	999	3	24	32	45	2	0	1
1099	0	63.15	1	1	2	2	2	2	15	18	1	20	2	23	3	2	777	3	2	888	888	888	888	2	888	888	888	888	888	888	888	888	1	2	888	2	888	1	52	1	1	28	3	25	30	36	2	0	2
1105	0	65.76	1	1	2	2	2	2	15	20	1	19	2	38	4	2	777	4	1	23	2	38	4	2	888	888	888	888	888	888	888	888	2	1	10	2	888	1	30	1	1	21	3	21	26	3	2	0	1
1111	0	47.04	3	1	2	2	2	2	15	19	1	23	2	18	5	2	777	5	2	888	888	888	888	2	888	888	888	888	888	888	888	888	3	1	7	1	13	2	888	888	1	28	2	34	38	30	2	0	1
1115	0	50.84	1	1	2	2	2	2	13	20	1	20	2	2	30	2	777	30	2	888	888	888	888	1	46	2	3	1	2	2	2	1	10	1	1	1	1	1	50	1	2	999	2	34	36	38	2	0	1
1116	0	54.23	1	1	2	2	2	2	16	17	1	17	2	20	10	2	777	10	2	888	888	888	888	1	19	2	22	3	1	2	2	2	20	2	888	1	2	1	51	1	1	28	2	38	43	24	1	1	2
1118	0	56.85	1	1	2	2	2	2	16	17	1	28	2	28	5	2	777	5	2	888	888	888	888	2	888	888	888	888	888	888	888	888	3	1	28	1	8	1	50	1	2	14	2	27	28	9	1	3	1
1121	0	55.76	1	2	2	2	1	2	11	16	1	16	2	20	20	2	777	20	2	888	888	888	888	2	888	888	888	888	888	888	888	888	3	2	888	2	888	1	47	1	1	21	0	888	888	888	1	1	1
1124	0	63.03	1	1	2	2	2	2	14	18	1	28	2	23	15	2	777	15	1	25	2	28	3	1	38	2	39	1	2	2	2	1	5	1	12	2	888	1	40	1	1	28	3	23	26	16	1	1	2
1127	0	65.25	1	1	2	2	2	2	12	20	1	20	2	32	12	2	777	12	2	888	888	888	888	2	888	888	888	888	888	888	888	888	2	1	23	2	888	1	48	1	2	21	3	30	42	35	2	0	1
1129	0	60.94	1	1	2	2	2	2	11	19	1	23	2	33	4	2	777	4	2	888	888	888	888	1	23	2	22	26	1	2	2	1	1	2	888	1	2	1	50	1	1	28	3	22	39	88	1	1	1
1132	0	66.34	1	1	2	2	2	2	18	23	1	30	2	21	2	1	2	2	2	888	888	888	888	2	888	888	888	888	888	888	888	888	7	1	2	1	2	1	60	1	2	20	0	888	888	888	2	0	1
1134	0	68.43	1	1	2	2	2	2	13	22	1	22	2	35	5	2	777	5	2	888	888	888	888	2	888	888	888	888	888	888	888	888	1	2	888	1	35	1	52	1	1	30	2	26	28	19	2	0	1
1135	0	69.41	1	1	2	2	2	2	13	16	1	21	2	50	5	2	777	5	1	20	2	50	0	2	888	888	888	888	888	888	888	888	2	1	12	1	0	1	48	1	1	28	4	18	26	999	2	0	1
1136	0	36.22	1	1	2	2	2	2	11	19	1	18	2	1	4	1	3	4	1	19	2	12	2	2	888	888	888	888	888	888	888	888	36	2	888	1	4	2	888	888	1	28	0	888	888	888	1	2	1
1140B	0	45.95	3	1	2	2	2	2	13	16	1	15	2	15	15	2	777	15	2	888	888	888	888	2	888	888	888	888	888	888	888	888	8	2	888	1	15	2	888	888	1	30	3	39	44	35	1	2	1
1141	0	49.89	1	1	2	2	2	2	13	15	1	15	2	29	4	2	777	4	2	888	888	888	888	1	40	2	3	6	2	2	1	2	20	1	24	2	888	2	888	888	1	28	2	23	26	48	2	0	1
1144	0	54.82	1	1	2	2	2	2	12	20	1	22	2	23	1	2	777	1	2	888	888	888	888	1	20	2	32	1	1	2	2	2	2	1	18	1	31	1	53	1	2	41	2	22	23	18	2	0	1
1148	0	59.17	3	1	2	2	2	2	15	18	1	22	2	24	12	2	777	12	2	888	888	888	888	1	20	2	37	2	2	2	2	1	6	1	22	1	3	1	58	1	1	31	2	31	33	20	2	0	2
1154	0	62.74	1	1	2	2	2	2	13	20	1	21	2	37	3	2	777	3	1	25	2	36	1	2	888	888	888	888	888	888	888	888	2	1	12	2	888	1	49	1	1	21	3	21	24	2	2	0	1
1155	0	60.99	1	1	2	2	2	2	12	19	1	19	2	20	15	2	777	15	2	888	888	888	888	2	888	888	888	888	888	888	888	888	3	1	21	2	888	1	48	2	2	999	2	24	26	1	2	0	1
1161	0	66.74	10	1	2	2	2	2	15	19	1	20	2	26	24	2	777	24	2	888	888	888	888	2	888	888	888	888	888	888	888	888	4	2	888	2	888	1	40	2	1	30	3	19	25	6	1	1	1
1164	0	69.18	1	1	2	1	2	2	12	20	1	19	2	47	0	1	2	2	2	888	888	888	888	2	888	888	888	888	888	888	888	888	2	2	888	1	28	2	48	1	2	35	3	21	25	1	2	0	1
1167	0	37.28	1	1	2	2	2	2	14	22	1	17	2	14	5	1	3	5	2	888	888	888	888	2	888	888	888	888	888	888	888	888	1	2	888	1	1	2	888	888	1	32	4	24	36	23	2	0	1
1171B	0	43.07	1	1	2	2	2	2	12	8	1	25	2	7	10	2	777	10	2	888	888	888	888	2	888	888	888	888	888	888	888	888	5	2	888	2	888	2	888	888	1	32	4	28	35	6	2	0	1
1173	0	46.17	1	1	2	2	2	2	12	999	1	999	2	11	999	2	777	999	2	888	888	888	888	2	888	888	888	888	888	888	888	888	3	1	9	1	3	2	888	888	1	30	5	21	36	52	2	0	2
1178	0	55.91	10	2	2	2	1	2	11	26	1	29	2	9	14	2	777	14	2	888	888	888	888	2	888	888	888	888	888	888	888	888	1	2	888	1	3	1	46	1	1	5	3	29	38	6	1	1	2
1179	0	58.27	1	1	2	2	2	2	14	16	1	18	2	29	7	2	777	7	2	888	888	888	888	1	46	2	5	8	2	2	1	2	8	1	30	2	888	1	54	1	1	28	3	22	27	1	1	3	1
1181	0	57.91	3	1	2	2	2	2	15	18	1	18	2	14	5	2	777	5	2	888	888	888	888	1	21	2	15	22	1	2	2	2	6	2	888	2	888	1	42	1	2	28	0	888	888	888	2	0	1
1186	0	62.46	1	1	2	2	2	2	13	17	1	21	2	34	7	2	777	7	2	888	888	888	888	2	888	888	888	888	888	888	888	888	6	2	888	2	888	1	999	1	1	28	2	20	30	0	2	0	1
1188	0	62.51	1	1	2	2	2	2	14	999	1	20	2	37	6	2	777	6	2	888	888	888	888	2	888	888	888	888	888	888	888	888	999	2	888	2	888	1	48	1	1	28	3	20	26	9	2	0	1
1190	0	66.68	1	1	2	2	2	2	12	18	1	19	2	13	5	2	777	5	1	21	2	41	5	2	888	888	888	888	888	888	888	888	3	2	888	1	5	1	54	2	2	35	2	20	23	0	2	0	2
1192	0	66.51	1	1	2	2	2	2	13	999	1	24	2	25	25	2	777	25	2	888	888	888	888	2	888	888	888	888	888	888	888	888	1	2	888	2	888	1	52	1	1	25	3	26	33	7	2	0	2
1195	0	67.98	1	1	2	2	2	2	14	18	1	21	2	46	21	2	777	21	2	888	888	888	888	2	888	888	888	888	888	888	888	888	7	1	25	2	888	1	42	1	1	21	0	888	888	888	2	0	2
1198B	0	43.28	1	1	2	2	2	2	11	17	1	17	2	2	16	1	1	16	2	888	888	888	888	1	34	1	777	5	1	2	1	2	5	2	888	1	0	1	43	1	1	20	2	30	33	14	1	1	1
1199B	0	49.17	1	1	2	2	2	2	12	18	1	21	2	15	13	2	777	13	2	888	888	888	888	1	47	1	777	2	2	2	1	2	15	2	888	2	888	1	47	1	1	28	2	38	38	6	2	0	1
1200B	0	49.44	1	1	2	2	2	2	13	15	1	20	2	26	2	2	777	2	1	22	2	24	2	2	888	888	888	888	888	888	888	888	12	2	888	2	888	1	47	1	1	28	2	21	23	2	1	1	999
1201	0	48.7	1	1	2	2	2	2	14	17	1	17	2	15	8	2	777	8	2	888	888	888	888	2	888	888	888	888	888	888	888	888	10	1	14	1	1	2	888	888	1	30	2	32	40	88	2	0	1
1202B	0	49.18	1	1	2	2	2	2	13	18	1	18	2	19	2	2	777	2	2	888	888	888	888	1	45	1	777	9	2	2	1	2	1	2	888	1	8	2	888	888	1	28	6	21	39	144	2	0	2
1210	0	56.96	1	1	2	2	2	2	13	18	1	16	2	999	999	1	4	999	2	888	888	888	888	2	888	888	888	888	888	888	888	888	25	1	11	1	10	1	48	1	1	28	0	888	888	888	2	0	1
1211	0	58.24	3	1	2	2	2	2	14	17	1	18	2	26	13	2	777	13	2	888	888	888	888	2	888	888	888	888	888	888	888	888	1	1	21	1	5	1	50	1	1	27	2	33	35	24	2	0	1
1212	0	56.99	5	2	2	2	1	2	13	24	2	888	888	888	888	888	888	888	2	888	888	888	888	2	888	888	888	888	888	888	888	888	1	2	888	2	888	1	48	1	1	25	1	27	27	10	2	0	2
1213	0	56.41	1	1	2	2	2	2	15	18	1	18	2	25	11	2	777	11	2	888	888	888	888	2	888	888	888	888	888	888	888	888	30	1	21	1	2	1	56	1	1	30	2	31	34	16	2	0	1
1216	0	64.79	10	2	2	2	2	1	13	16	1	19	2	32	10	1	1	10	2	888	888	888	888	2	888	888	888	888	888	888	888	888	1	2	888	1	3	1	33	2	2	30	3	23	30	16	2	0	1
1222	0	67.6	1	1	2	2	2	2	14	19	1	19	2	30	15	2	777	15	2	888	888	888	888	2	888	888	888	888	888	888	888	888	3	1	27	2	888	1	52	1	1	30	3	22	29	0	2	0	1
1224	0	68.19	1	1	2	2	2	2	14	22	1	22	2	35	9	2	777	9	2	888	888	888	888	2	888	888	888	888	888	888	888	888	2	1	15	1	4	1	51	1	1	28	2	26	28	0	1	1	2
1225	0	66.39	1	1	2	2	2	2	15	23	1	23	2	40	2	2	777	2	2	888	888	888	888	1	25	2	38	2	1	2	2	2	2	2	888	2	888	1	51	1	1	28	2	29	31	25	2	0	1
1229	0	45.03	1	1	1	2	2	2	13	16	1	16	2	5	20	2	777	20	1	40	1	777	5	2	888	888	888	888	888	888	888	888	999	2	888	2	888	1	40	1	1	28	0	888	888	888	1	2	2
1230	0	49.19	1	1	1	2	2	1	13	16	1	16	2	20	11	1	7	11	2	888	888	888	888	2	888	888	888	888	888	888	888	888	7	2	888	1	20	2	888	888	1	28	2	25	28	19	2	0	1
1234	0	52.28	1	1	2	2	2	2	12	22	1	22	2	30	0	2	777	0	2	888	888	888	888	2	888	888	888	888	888	888	888	888	1	1	20	1	9	2	888	888	1	22	4	23	31	100	2	0	2
1235	0	51.71	1	1	2	2	2	2	12	999	1	18	2	21	12	2	777	12	2	888	888	888	888	2	888	888	888	888	888	888	888	888	999	1	10	1	10	1	50	1	1	28	3	29	31	0	2	0	1
1240	0	58.06	1	1	2	2	2	2	12	20	1	20	2	34	12	2	777	12	2	888	888	888	888	2	888	888	888	888	888	888	888	888	1	1	24	2	888	1	55	1	1	30	2	28	30	16	2	0	1
1243	0	57.64	1	1	2	2	2	2	13	16	1	16	2	12	28	2	777	28	2	888	888	888	888	2	888	888	888	888	888	888	888	888	1	1	13	1	1	1	55	1	1	28	2	31	31	10	1	2	1
1244	0	60.61	1	1	2	2	2	2	14	21	1	21	2	24	15	2	777	15	2	888	888	888	888	2	888	888	888	888	888	888	888	888	7	1	6	2	888	1	53	1	1	35	1	32	32	3	1	1	1
1246	0	63.85	1	1	2	2	2	2	12	18	1	21	2	15	27	2	777	27	2	888	888	888	888	2	888	888	888	888	888	888	888	888	1	1	34	2	888	1	48	1	1	25	2	24	27	6	2	0	1
1247	0	63.58	1	1	2	2	2	2	14	19	1	27	2	12	17	2	777	17	2	888	888	888	888	1	31	2	17	3	1	2	2	2	7	2	888	1	2	1	58	1	1	31	0	888	888	888	1	3	2
1249	0	60.59	1	1	2	2	2	2	14	18	1	17	2	35	3	2	777	3	2	888	888	888	888	1	23	2	17	1	1	2	2	2	2	2	888	1	1	1	46	1	1	28	2	19	22	6	2	0	1
1252	0	65.75	1	1	2	2	2	2	9	30	1	17	2	46	2	1	2	2	2	888	888	888	888	2	888	888	888	888	888	888	888	888	1	2	888	2	888	1	50	1	2	28	3	31	39	27	1	2	2
1253	0	66.38	1	1	2	2	2	2	13	20	1	23	2	18	20	2	777	20	2	888	888	888	888	2	888	888	888	888	888	888	888	888	3	1	19	1	3	1	54	1	1	28	3	22	23	9	2	0	1
1254	0	66.2	1	1	2	2	2	2	13	17	2	888	888	888	888	888	888	888	2	888	888	888	888	2	888	888	888	888	888	888	888	888	7	1	35	2	888	1	999	1	1	999	4	21	30	19	2	0	1
1004B	0	50.43	10	1	2	2	2	2	13	18	1	32	1	777	18	2	777	18	2	888	888	888	888	2	888	888	888	888	888	888	888	888	3	2	888	1	5	2	888	888	1	20	2	23	28	17	2	0	1
1017B	0	39.6	10	2	2	2	2	1	12	21	1	21	1	777	10	2	777	10	2	888	888	888	888	2	888	888	888	888	888	888	888	888	2	2	888	1	2	2	888	888	1	28	1	39	39	9	1	1	1
1088B	0	57.16	1	1	2	2	2	2	13	16	1	17	2	37	3	2	777	3	2	888	888	888	888	1	22	2	33	2	1	2	2	2	5	1	24	2	888	1	50	1	1	25	3	28	33	28	1	1	2
1147B	0	56.88	10	2	2	2	2	1	13	16	1	21	2	35	0	2	777	0	2	888	888	888	888	2	888	888	888	888	888	888	888	888	5	2	888	2	888	1	55	1	1	28	0	888	888	888	1	1	1
1209B	0	57.99	1	1	2	2	2	2	11	16	1	16	2	8	30	2	777	30	2	888	888	888	888	2	888	888	888	888	888	888	888	888	10	1	3	2	888	1	50	1	1	28	5	21	42	30	2	0	1
1006	0	52.36	1	1	2	2	2	2	13	18	1	19	2	10	20	2	777	20	2	888	888	888	888	1	42	2	7	3	1	2	2	2	1	2	888	2	888	1	51	2	1	25	4	25	32	24	1	1	1
1095B	0	63.67	1	1	2	2	2	2	12	18	1	18	2	35	5	1	0	5	2	888	888	888	888	2	888	888	888	888	888	888	888	888	2	1	23	1	0	1	52	1	1	35	2	25	26	11	2	0	1
1100	0	67.46	1	1	2	2	2	2	13	17	1	17	2	39	11	2	777	11	2	888	888	888	888	2	888	888	888	888	888	888	888	888	8	2	888	2	888	1	56	1	1	30	4	18	28	12	2	0	1
1226	0	36.75	7	2	2	2	2	1	14	17	1	18	2	5	13	1	3	13	2	888	888	888	888	2	888	888	888	888	888	888	888	888	5	2	888	1	5	2	888	888	1	26	1	20	20	2	2	0	2
1227	0	37.42	1	1	2	2	2	2	13	18	1	16	2	3	14	1	3	14	2	888	888	888	888	2	888	888	888	888	888	888	888	888	6	2	888	1	19	2	888	888	1	28	2	35	37	18	1	1	1
1232	0	47.04	1	1	2	2	2	2	15	17	1	17	1	777	30	2	777	30	2	888	888	888	888	2	888	888	888	888	888	888	888	888	10	2	888	2	888	2	888	888	1	28	2	29	32	8	2	0	1
1245	0	63.02	1	1	2	2	2	2	13	22	1	22	2	30	10	2	777	10	2	888	888	888	888	2	888	888	888	888	888	888	888	888	1	1	10	1	0	1	42	2	1	28	3	24	33	22	2	0	1
1250	0	68.05	1	1	2	2	2	2	14	20	1	22	2	999	4	2	777	4	2	888	888	888	888	1	26	2	36	5	1	2	2	2	2	1	28	2	888	1	50	1	1	30	3	26	32	11	2	0	2
1257B	0	37.6	1	1	2	2	2	2	14	19	1	19	2	7	10	2	777	10	2	888	888	888	888	2	888	888	888	888	888	888	888	888	9	2	888	1	6	2	888	888	1	28	1	37	37	2	1	1	1
1258	0	44.69	1	2	1	2	2	2	13	15	1	16	2	24	4	2	777	4	1	20	2	18	6	1	26	2	14	4	1	2	2	2	999	1	0	1	999	2	888	888	2	15	2	16	29	16	1	1	2
1259	0	41.11	1	1	2	2	2	2	13	18	1	18	2	10	12	1	12	12	2	888	888	888	888	2	888	888	888	888	888	888	888	888	3	2	888	1	10	2	888	888	1	28	2	37	37	0	1	1	2
1260	0	46.24	1	1	2	2	2	2	999	999	1	23	2	22	1	2	777	0	1	14	2	2	30	2	888	888	888	888	888	888	888	888	12	1	0	1	0	1	38	1	2	999	2	20	46	9	1	1	2
1261	0	50.13	1	1	2	2	2	2	13	20	1	20	1	777	11	2	777	11	2	888	888	888	888	2	888	888	888	888	888	888	888	888	6	2	888	1	3	1	48	1	1	30	0	888	888	888	2	0	1
1262	0	47.5	1	1	2	2	2	2	12	15	1	15	2	14	18	1	0	18	2	888	888	888	888	2	888	888	888	888	888	888	888	888	20	2	888	1	1	2	888	888	1	28	2	34	39	0	2	0	1
1265	0	55.52	10	2	2	1	2	2	12	22	2	888	888	888	888	888	888	888	2	888	888	888	888	2	888	888	888	888	888	888	888	888	4	2	888	1	6	2	888	888	2	30	5	22	36	30	1	2	2
1267B	0	61.81	1	1	2	2	2	2	12	19	1	19	2	25	6	2	777	6	2	888	888	888	888	2	888	888	888	888	888	888	888	888	1	1	25	2	888	2	888	888	1	28	2	33	35	3	2	0	1
1268	0	58.03	1	1	2	2	2	2	13	17	1	17	2	31	7	2	777	7	2	888	888	888	888	2	888	888	888	888	888	888	888	888	1	1	28	1	2	2	52	1	1	28	2	24	26	2	2	0	2
1269	0	56.99	1	1	2	2	2	2	14	18	1	18	2	21	20	2	777	20	2	888	888	888	888	1	36	2	14	4	1	2	2	2	3	1	7	1	1	1	53	1	1	29	3	33	43	108	1	1	2
1270	0	57.22	1	1	2	2	2	2	13	16	1	16	2	13	41	2	777	41	2	888	888	888	888	1	35	2	21	0	2	2	1	2	4	1	13	2	888	1	52	1	1	21	3	25	31	72	1	1	1
1271	0	59.44	1	1	2	2	2	2	14	17	1	19	2	36	4	2	777	4	2	888	888	888	888	2	888	888	888	888	888	888	888	888	1	1	36	2	888	1	48	1	1	28	3	18	22	27	2	0	2
1276	0	61.31	1	1	2	2	2	2	14	19	1	19	2	35	5	2	777	5	2	888	888	888	888	2	888	888	888	888	888	888	888	888	1	2	888	1	7	2	54	2	1	26	2	24	27	3	2	0	1
1278	0	62.62	1	1	2	2	2	2	10	21	1	21	2	28	13	2	777	13	2	888	888	888	888	2	888	888	888	888	888	888	888	888	4	1	25	2	888	2	57	1	1	28	2	28	32	11	2	0	1
1282	0	69.74	1	1	2	2	2	2	11	20	1	21	2	40	4	2	777	4	2	888	888	888	888	2	888	888	888	888	888	888	888	888	3	2	888	2	888	1	45	1	1	26	2	25	27	16	2	0	1
1283	0	66	1	1	2	2	2	2	11	16	1	17	2	42	7	2	777	7	2	888	888	888	888	1	26	2	38	1	2	2	2	1	1	2	888	1	3	1	54	1	2	40	3	26	30	84	2	0	1
1286	0	37.39	1	1	1	2	2	2	11	16	1	16	2	16	3	2	777	3	1	20	2	10	6	2	888	888	888	888	888	888	888	888	10	2	888	2	888	2	888	888	1	21	2	20	26	54	1	3	1
1291	0	46.89	1	2	2	1	2	2	13	25	2	888	888	888	888	888	888	888	2	888	888	888	888	2	888	888	888	888	888	888	888	888	1	2	888	2	888	2	888	888	1	30	6	26	42	44	2	0	1
1292	0	48.08	1	1	2	2	2	2	12	15	1	18	2	23	6	1	2	8	2	888	888	888	888	1	25	2	32	7	1	2	2	2	5	1	9	1	5	2	888	888	1	28	3	20	25	14	2	0	1
1299	0	56.85	1	1	2	2	2	2	12	21	1	21	2	15	20	2	777	18	2	888	888	888	888	2	888	888	888	888	888	888	888	888	3	2	888	1	1	1	51	1	1	28	2	26	28	14	1	999	1
1301	0	59.01	1	1	2	2	2	2	14	15	1	21	2	38	1	2	777	1	2	888	888	888	888	1	28	2	22	3	2	2	2	1	999	2	888	1	3	1	37	2	1	28	1	35	35	3	1	2	1
1304	0	61.64	1	1	2	2	2	2	13	18	1	17	2	34	9	2	777	9	2	888	888	888	888	1	28	2	34	10	1	2	2	2	1	1	12	1	1	2	40	1	1	27	2	28	31	60	1	2	1
1307B	0	64.73	1	1	2	2	2	2	13	18	1	18	2	34	999	2	777	999	2	888	888	888	888	2	888	888	888	888	888	888	888	888	999	2	888	2	888	1	52	1	1	28	4	34	42	86	1	1	1
1309	0	64.82	1	1	2	2	2	2	14	19	1	22	2	20	27	2	777	27	2	888	888	888	888	2	888	888	888	888	888	888	888	888	2	1	5	2	888	1	47	1	1	23	2	29	31	17	2	0	1
1311	0	66.37	1	1	2	2	2	2	12	21	1	27	2	29	2	2	777	2	1	22	2	44	0	1	28	2	41	3	2	2	2	1	1	2	888	2	888	1	45	1	999	999	3	22	27	13	1	2	2
1313	0	67.5	1	1	2	2	2	2	13	20	1	20	2	37	8	2	777	8	2	888	888	888	888	1	38	2	26	2	1	2	2	2	2	1	4	1	10	1	56	1	2	40	2	25	28	15	1	1	1
1317	0	37.15	1	1	2	2	2	2	15	18	1	15	1	777	15	1	5	15	2	888	888	888	888	2	888	888	888	888	888	888	888	888	9	2	888	2	888	2	888	888	1	30	1	36	36	5	2	0	2
1318	0	40.57	1	1	2	2	2	2	12	16	1	13	2	19	6	1	6	6	1	19	2	20	1	2	888	888	888	888	888	888	888	888	20	1	4	1	10	2	888	888	1	29	2	29	30	6	1	4	1
1320	0	50.09	7	1	2	2	2	2	12	18	1	18	2	16	16	2	777	16	2	888	888	888	888	2	888	888	888	888	888	888	888	888	4	1	14	2	888	2	888	888	1	24	1	29	29	0	2	0	2
1323	0	48.11	1	1	2	2	2	2	13	16	1	16	2	18	10	1	10	10	2	888	888	888	888	2	888	888	888	888	888	888	888	888	16	2	888	1	16	2	888	888	2	32	1	27	27	4	1	3	1
1324	0	51.37	1	1	2	2	2	2	12	16	1	16	2	20	10	2	777	10	2	888	888	888	888	2	888	888	888	888	888	888	888	888	5	1	5	1	5	1	36	2	2	14	1	21	21	1	1	1	2
1327	0	52.56	3	1	2	2	2	2	14	18	1	18	2	10	24	2	777	24	2	888	888	888	888	2	888	888	888	888	888	888	888	888	3	1	6	1	1	1	42	1	2	25	2	30	35	10	1	4	2
1328	0	57.75	1	1	2	2	2	2	11	22	1	27	2	8	18	2	777	18	2	888	888	888	888	2	888	888	888	888	888	888	888	888	5	2	888	2	888	1	49	1	1	28	2	32	36	37	2	0	2
1330	0	57.94	10	2	2	2	2	1	13	19	1	20	2	37	1	2	777	1	2	888	888	888	888	1	21	2	36	1	2	2	2	1	5	1	19	1	10	1	50	1	1	28	2	24	30	60	1	2	1
1333	0	59.66	1	1	2	2	2	2	15	16	1	18	2	36	1	2	777	1	2	888	888	888	888	1	24	2	27	9	1	2	2	2	5	1	0	2	888	1	46	1	1	999	4	20	33	3	1	1	1
1342	0	68.53	1	1	2	2	2	2	13	18	1	18	2	30	15	2	777	15	2	888	888	888	888	1	26	2	40	5	2	2	2	1	2	2	888	1	1	1	53	1	1	30	2	22	24	10	1	1	2
1344	0	67.63	1	1	2	2	2	2	10	22	1	22	2	41	6	2	777	6	2	888	888	888	888	1	28	2	35	4	1	2	2	2	3	1	10	2	888	1	43	2	1	28	0	888	888	888	2	0	1
1346	0	37.26	10	2	2	2	1	2	12	20	2	888	888	888	888	888	888	888	2	888	888	888	888	2	888	888	888	888	888	888	888	888	4	2	888	1	17	2	888	888	2	60	2	32	36	20	2	0	2
1351	0	50.54	10	2	2	2	2	1	10	19	1	19	2	21	10	2	777	10	2	888	888	888	888	1	43	2	1	7	2	2	1	2	40	2	888	1	5	1	49	2	1	29	2	34	36	31	2	0	1
1352B	0	46.56	10	2	2	2	2	1	13	23	1	20	2	14	10	1	3	10	2	888	888	888	888	1	44	1	777	2	2	2	1	2	1	1	14	2	888	2	888	888	2	20	2	29	31	27	1	1	1
1353D	0	51.08	10	2	2	2	1	2	13	18	1	20	2	20	3	2	777	3	2	888	888	888	888	2	888	888	888	888	888	888	888	888	1	2	888	1	20	2	888	888	1	30	2	19	25	24	2	0	1
1355	0	51.81	10	2	2	2	2	1	11	18	1	18	2	29	1	2	777	1	2	888	888	888	888	1	42	1	777	9	2	2	1	2	5	1	29	1	7	2	888	888	1	21	3	22	26	21	2	0	1
1356	0	53.05	10	1	2	2	2	2	14	17	1	21	2	15	16	2	777	16	2	888	888	888	888	2	888	888	888	888	888	888	888	888	10	1	16	1	4	2	888	888	1	28	2	31	34	23	2	0	1
1367	0	65.43	1	1	2	2	2	2	13	20	1	23	2	40	1	2	777	1	2	888	888	888	888	2	888	888	888	888	888	888	888	888	1	2	888	2	888	1	58	1	1	28	3	22	25	3	1	1	1
1368B	0	64.11	1	1	2	2	2	2	14	16	1	17	2	30	4	2	777	4	2	888	888	888	888	2	888	888	888	888	888	888	888	888	10	2	888	2	888	1	30	2	2	999	2	18	20	0	2	0	2
1370	0	65.73	1	1	2	2	2	2	13	20	1	20	2	15	2	1	12	14	2	888	888	888	888	2	888	888	888	888	888	888	888	888	4	2	888	2	888	1	40	1	1	30	2	22	24	0	2	0	2
1371	0	68.1	1	1	2	2	2	2	12	19	1	21	2	23	24	2	777	24	2	888	888	888	888	2	888	888	888	888	888	888	888	888	6	2	888	2	888	2	49	1	1	28	1	21	21	0	2	0	1
1373	0	69.2	4	1	2	2	2	2	15	20	1	29	2	39	1	1	1	1	2	888	888	888	888	999	999	999	999	999	999	999	999	999	2	1	999	2	888	2	38	1	1	999	1	20	20	999	2	0	2
1379	0	45.07	10	2	2	2	2	1	14	18	1	18	2	25	2	2	777	2	2	888	888	888	888	1	27	1	777	20	1	2	2	2	2	2	888	1	2	2	888	888	2	28	4	27	41	88	2	0	2
1384	0	51.8	1	1	2	2	2	2	11	18	1	18	2	32	0	2	777	0	2	888	888	888	888	1	24	1	777	9	2	1	1	2	5	2	888	1	1	1	50	1	1	28	2	29	31	29	2	0	1
1386	0	54.22	1	1	2	2	2	2	11	16	1	16	2	29	9	2	777	9	2	888	888	888	888	2	888	888	888	888	888	888	888	888	4	2	888	1	6	2	47	2	2	28	2	28	30	20	2	0	2
1388	0	57.86	1	1	2	2	2	2	13	18	1	18	2	8	8	2	777	8	1	26	2	31	2	2	888	888	888	888	888	888	888	888	12	2	888	2	888	1	38	1	1	29	2	27	28	1	2	0	1
1389	0	58.36	1	1	2	2	2	2	11	40	2	888	888	888	888	888	888	888	2	888	888	888	888	2	888	888	888	888	888	888	888	888	2	2	888	1	6	1	52	1	1	35	0	888	888	888	2	0	1
1390B	0	60.73	1	1	2	2	2	2	16	17	1	17	2	37	6	2	777	6	1	27	2	33	1	2	888	888	888	888	888	888	888	888	15	2	888	2	888	1	50	1	1	28	3	26	31	29	1	3	2
1391B	0	58.25	1	1	2	2	2	2	14	999	1	17	2	999	9	2	777	9	2	888	888	888	888	1	34	2	12	12	2	1	2	2	999	2	888	2	888	1	48	1	1	24	0	888	888	888	2	0	2
1392	0	60	1	1	2	2	2	2	12	17	1	17	2	30	12	2	777	12	2	888	888	888	888	1	24	2	25	5	1	2	2	2	12	1	20	2	888	1	42	1	1	20	0	888	888	888	2	0	2
1394	0	64.49	1	1	2	2	2	2	15	17	1	17	2	37	10	2	777	10	1	27	2	32	5	2	888	888	888	888	888	888	888	888	2	2	888	2	888	1	32	2	2	22	2	17	19	4	2	0	1
1397	0	62.49	1	1	2	2	2	2	13	13	1	17	2	31	13	2	777	13	2	888	888	888	888	2	888	888	888	888	888	888	888	888	7	2	888	2	888	1	50	1	1	28	2	28	31	12	2	1	1
1398	0	61.64	1	1	2	2	2	2	13	23	1	23	2	28	7	2	777	7	2	888	888	888	888	2	888	888	888	888	888	888	888	888	1	1	13	2	888	1	43	2	1	999	2	29	31	6	2	0	1
1400B	0	69.24	1	1	2	2	2	2	14	21	2	888	888	888	888	888	888	888	2	888	888	888	888	1	27	2	38	3	1	2	2	2	2	1	19	2	888	1	50	1	2	22	4	23	31	18	2	0	1
1401	0	66.09	1	1	2	2	2	2	14	18	1	18	2	17	20	2	777	20	2	888	888	888	888	2	888	888	888	888	888	888	888	888	23	1	13	1	0	1	50	1	1	30	2	22	23	2	1	2	1
1403	0	66.88	1	1	2	2	2	2	12	17	1	19	2	16	31	2	777	31	2	888	888	888	888	2	888	888	888	888	888	888	888	888	1	2	888	2	888	1	50	1	1	28	2	18	20	6	2	0	1
1404	0	65.83	1	2	1	2	2	2	16	21	1	22	2	42	0	1	0	0	2	888	888	888	888	2	888	888	888	888	888	888	888	888	5	2	888	1	14	1	57	1	1	28	3	36	37	22	1	1	2
1411	0	44.94	1	1	1	2	2	2	13	19	1	19	2	14	11	2	777	11	2	888	888	888	888	2	888	888	888	888	888	888	888	888	2	1	14	1	0	2	888	888	2	21	4	21	30	83	2	0	1
1417	0	50.79	1	2	1	2	2	2	11	18	1	18	2	5	25	2	777	999	2	888	888	888	888	2	888	888	888	888	888	888	888	888	1	2	888	2	888	1	43	2	1	21	3	29	35	18	1	4	1
1418	0	53.39	1	1	2	2	2	2	12	888	2	888	888	888	888	888	888	888	2	888	888	888	888	2	888	888	888	888	888	888	888	888	888	2	888	2	888	2	51	1	1	24	0	888	888	888	2	0	1
1421	0	50.86	1	1	2	2	2	2	17	18	1	18	2	23	7	2	777	7	2	888	888	888	888	2	888	888	888	888	888	888	888	888	7	1	18	2	888	2	888	888	2	30	2	29	31	18	1	1	2
1425	0	59.3	10	2	2	2	2	1	13	16	1	16	2	9	29	2	777	29	2	888	888	888	888	2	888	888	888	888	888	888	888	888	15	2	888	1	5	1	55	1	2	5	2	34	37	69	1	1	1
1426	0	56.01	1	1	2	2	2	2	13	16	2	888	888	888	888	888	888	888	2	888	888	888	888	2	888	888	888	888	888	888	888	888	1	1	20	1	10	2	888	888	1	28	3	28	34	69	2	0	1
1428	0	56.27	1	1	2	2	2	2	12	21	1	20	2	20	17	2	777	17	2	888	888	888	888	1	999	2	10	15	2	2	2	1	2	1	10	2	888	1	54	1	1	24	2	32	33	18	2	0	1
1429	0	57.87	1	1	2	2	2	2	15	24	1	20	2	38	0	1	0	0	2	888	888	888	888	2	888	888	888	888	888	888	888	888	1	2	888	1	38	1	53	1	1	28	2	34	42	50	2	0	2
1432	0	60.5	1	1	2	2	2	2	14	19	1	19	2	13	1	2	777	13	2	888	888	888	888	2	888	888	888	888	888	888	888	888	1	1	38	2	888	1	45	1	1	28	2	20	22	27	2	0	2
1438	0	65.48	1	1	1	2	2	2	9	16	1	21	2	37	16	2	777	16	2	888	888	888	888	2	888	888	888	888	888	888	888	888	1	1	13	1	5	1	37	2	1	33	3	20	25	2	2	0	1
1441	0	65.12	1	1	2	2	2	2	13	999	1	22	2	35	999	2	777	999	2	888	888	888	888	2	888	888	888	888	888	888	888	888	2	1	38	2	888	1	27	2	2	23	2	999	999	10	2	0	1
1447	0	66.62	1	1	2	2	2	2	14	999	1	20	2	38	8	2	777	8	2	888	888	888	888	2	888	888	888	888	888	888	888	888	999	1	37	1	1	1	55	1	999	999	2	23	28	9	1	1	1
1451	0	38.37	1	1	2	2	2	2	14	20	1	20	2	5	13	2	777	13	2	888	888	888	888	2	888	888	888	888	888	888	888	888	2	2	888	1	13	2	888	888	2	26	2	34	37	10	1	2	1
1452	0	40.14	1	1	2	2	2	2	11	17	1	17	2	9	5	2	777	5	2	888	888	888	888	2	888	888	888	888	888	888	888	888	8	2	888	1	10	2	888	888	1	28	2	32	34	14	2	0	2
1456	0	36.63	10	2	2	2	2	1	14	19	1	21	2	4	5	2	777	5	2	888	888	888	888	2	888	888	888	888	888	888	888	888	7	2	888	1	2	2	888	888	1	27	2	34	36	22	2	0	2
1457	0	40.63	1	1	1	2	2	2	11	18	1	17	2	3	20	2	777	20	2	888	888	888	888	2	888	888	888	888	888	888	888	888	8	2	888	2	888	2	888	888	1	28	2	23	32	24	2	0	1
1458	0	38.21	1	1	2	2	2	2	13	16	1	18	2	19	1	2	777	1	2	888	888	888	888	2	888	888	888	888	888	888	888	888	4	2	888	1	19	2	888	888	1	31	1	31	31	1	1	1	1
1460	0	38.07	1	1	2	2	2	2	11	15	1	15	2	17	10	1	4	10	2	888	888	888	888	2	888	888	888	888	888	888	888	888	15	1	17	1	10	2	888	888	1	28	0	888	888	888	2	0	2
1463B-2n	0	42.45	1	1	2	2	2	2	14	16	1	16	2	4	22	2	777	22	2	888	888	888	888	1	26	2	16	0	1	2	2	2	30	1	4	1	0	2	888	888	2	28	3	33	38	34	1	2	1
1464	0	43.88	1	1	2	2	2	2	11	22	1	22	2	20	3	2	777	3	1	23	2	13	3	2	888	888	888	888	888	888	888	888	1	1	16	1	2	1	31	2	2	20	2	24	26	17	2	0	1
1470	0	41.57	1	1	2	2	2	2	14	20	1	19	2	20	1	2	777	1	2	888	888	888	888	2	888	888	888	888	888	888	888	888	1	1	5	1	15	2	888	888	1	26	4	26	35	54	1	2	1
1472	0	44.37	1	1	2	2	2	2	12	19	1	999	2	999	2	1	2	2	2	888	888	888	888	2	888	888	888	888	888	888	888	888	15	2	888	999	999	2	888	888	1	18	0	888	888	888	2	0	1
1474	0	45.76	1	1	2	2	2	2	12	18	1	17	2	5	15	2	777	15	2	888	888	888	888	2	888	888	888	888	888	888	888	888	3	2	888	2	888	2	888	888	1	28	2	40	42	18	2	0	2
1475	0	41.42	1	1	2	2	2	2	15	15	1	15	2	21	5	2	777	5	2	888	888	888	888	2	888	888	888	888	888	888	888	888	8	1	7	1	2	2	888	888	1	21	0	888	888	888	1	1	2
1476	0	47.53	1	1	2	2	2	2	14	18	1	20	2	7	10	2	777	10	2	888	888	888	888	2	888	888	888	888	888	888	888	888	12	2	888	1	5	2	888	888	1	20	2	34	38	22	1	2	1
1477	0	50.67	3	1	2	2	2	2	13	19	1	19	2	31	0	2	777	0	2	888	888	888	888	2	888	888	888	888	888	888	888	888	7	2	888	2	888	1	38	2	1	28	0	888	888	888	2	0	1
1478	0	48.1	1	1	2	2	2	2	14	30	1	30	2	18	0	2	777	0	2	888	888	888	888	2	888	888	888	888	888	888	888	888	1	1	12	2	888	2	888	888	1	32	2	35	36	3	1	1	1
1479	0	46.86	1	1	2	2	2	2	11	16	1	16	2	17	17	2	777	17	2	888	888	888	888	2	888	888	888	888	888	888	888	888	16	1	2	1	2	1	33	2	2	21	2	26	31	13	2	0	2
1481	0	50.19	1	1	1	2	2	2	13	15	1	18	2	20	8	2	777	8	2	888	888	888	888	1	21	2	22	7	1	2	2	2	5	1	16	1	1	2	888	888	1	25	2	31	33	26	1	1	1
1482	0	49.43	3	1	2	2	2	2	11	19	1	19	2	2	7	2	777	7	2	888	888	888	888	2	888	888	888	888	888	888	888	888	999	2	888	1	10	1	48	1	1	28	2	39	41	10	1	2	1
1485	0	50.83	1	1	2	2	2	2	12	16	1	16	2	15	15	2	777	15	2	888	888	888	888	2	888	888	888	888	888	888	888	888	2	1	12	1	24	1	50	1	1	21	2	32	36	20	1	3	1
1487	0	55.66	1	1	2	2	2	2	13	17	1	17	2	18	19	2	777	19	1	38	2	4	13	2	888	888	888	888	888	888	888	888	5	1	0	1	0	1	51	1	1	32	2	33	36	12	2	0	1
1488	0	55.24	1	1	2	2	2	2	13	22	1	22	999	999	6	1	2	8	2	888	888	888	888	1	49	2	0	5	2	2	1	2	1	1	26	2	888	1	51	1	2	999	2	24	27	2	1	1	1
1489	0	52.28	4	2	2	2	2	1	13	18	1	16	2	32	14	1	2	16	2	888	888	888	888	2	888	888	888	888	888	888	888	888	12	1	13	2	888	1	50	1	1	21	1	38	38	0	2	0	1
1493	0	60.45	1	1	2	2	2	2	12	18	1	19	2	36	4	2	777	4	2	888	888	888	888	2	888	888	888	888	888	888	888	888	6	2	888	1	30	2	49	1	1	29	5	31	43	120	1	2	1
1498	0	38.78	10	2	2	2	2	1	14	14	1	16	2	11	5	2	777	5	2	888	888	888	888	2	888	888	888	888	888	888	888	888	12	2	888	1	5	2	888	888	1	30	3	34	39	31	2	0	2
1499	0	35.91	1	1	2	2	2	2	13	18	1	17	2	0	19	2	777	19	2	888	888	888	888	2	888	888	888	888	888	888	888	888	8	1	0	2	888	2	888	888	1	21	2	30	32	15	2	0	1
1501	0	40.5	3	1	2	2	2	2	13	17	1	16	2	20	5	1	5	5	2	888	888	888	888	1	23	2	17	0	1	2	2	2	10	2	888	1	20	2	888	888	1	24	1	30	30	24	2	0	2
1502	0	36.42	1	1	2	2	2	2	13	16	1	16	2	7	13	2	777	13	2	888	888	888	888	2	888	888	888	888	888	888	888	888	8	2	888	2	888	2	888	888	1	28	2	31	33	15	1	1	1
1505B	0	39.13	1	1	2	2	2	2	13	16	1	17	2	4	17	2	777	17	2	888	888	888	888	2	888	888	888	888	888	888	888	888	5	1	4	1	1	2	888	888	1	29	3	31	35	26	2	0	1
1507	0	41.36	1	1	2	2	2	2	14	17	1	22	2	6	5	2	777	5	2	888	888	888	888	2	888	888	888	888	888	888	888	888	60	1	0	1	15	2	888	888	1	27	2	34	36	15	1	2	1
1510	0	42.58	1	1	2	2	2	2	14	17	1	18	2	18	7	2	777	7	1	25	2	10	7	2	888	888	888	888	888	888	888	888	10	2	888	1	10	2	888	888	1	29	2	29	35	30	2	0	2
1511	0	42.58	1	1	2	2	2	2	13	888	2	888	888	888	888	888	888	888	1	21	1	777	21	2	888	888	888	888	888	888	888	888	888	2	888	2	888	2	888	888	2	999	0	888	888	888	2	0	1
1512	0	42.44	7	2	2	2	2	1	12	16	1	20	2	12	10	2	777	10	2	888	888	888	888	2	888	888	888	888	888	888	888	888	4	1	12	1	4	2	888	888	1	28	2	28	31	20	2	0	1
1513	0	45.42	10	2	2	2	2	1	14	26	2	888	888	888	888	888	888	888	2	888	888	888	888	2	888	888	888	888	888	888	888	888	1	2	888	2	888	2	888	888	1	31	2	27	31	9	2	0	2
1515	0	41.01	1	2	1	2	2	2	13	16	1	16	1	777	20	1	20	20	2	888	888	888	888	1	27	2	14	1	2	2	2	1	80	1	2	1	1	2	888	888	1	28	1	30	30	11	1	2	1
1517	0	44.91	1	1	2	2	2	2	13	17	1	17	2	17	10	2	777	999	2	888	888	888	888	2	888	888	888	888	888	888	888	888	5	1	10	2	888	2	888	888	1	30	4	30	34	13	2	0	2
1519	0	45.9	1	1	2	2	2	2	12	31	2	888	888	888	888	888	888	888	2	888	888	888	888	1	40	2	1	5	2	1	2	2	1	1	2	1	2	2	888	888	1	27	3	35	39	54	1	1	2
1520	0	45.02	1	1	2	2	2	2	12	20	1	20	2	7	19	2	777	19	2	888	888	888	888	2	888	888	888	888	888	888	888	888	1	2	888	1	14	2	888	888	1	28	1	40	40	6	1	2	1
1521	0	49.37	10	2	2	2	1	2	12	21	1	27	2	18	3	2	777	3	2	888	888	888	888	2	888	888	888	888	888	888	888	888	1	2	888	1	3	2	888	888	1	37	4	23	32	25	2	0	1
1524B	0	49.33	7	1	2	2	2	2	14	20	1	20	2	14	11	2	777	11	2	888	888	888	888	2	888	888	888	888	888	888	888	888	6	1	15	2	888	2	888	888	1	21	2	31	34	18	2	0	1
1528	0	50.57	1	1	2	2	2	2	12	17	1	17	2	20	15	2	777	15	2	888	888	888	888	1	21	2	25	1	2	2	2	1	2	1	15	2	888	1	49	2	1	21	3	28	33	36	2	0	2
1529	0	48.78	1	1	2	2	2	2	15	16	1	16	2	20	5	1	1	5	1	23	2	15	5	2	888	888	888	888	888	888	888	888	5	1	3	2	888	2	45	2	1	20	2	24	29	4	2	0	2
1531B	0	52.47	1	1	2	2	2	2	13	14	1	16	2	16	20	2	777	20	2	888	888	888	888	2	888	888	888	888	888	888	888	888	35	1	16	1	0	1	48	1	1	25	2	28	30	15	2	0	1
1537	0	55.85	9	2	2	1	2	2	14	18	1	17	2	33	5	2	777	5	2	888	888	888	888	2	888	888	888	888	888	888	888	888	4	1	31	2	888	1	55	1	2	35	1	23	23	18	2	0	1
1539B	0	66.13	1	1	2	2	2	2	16	19	1	21	2	44	1	2	777	1	2	888	888	888	888	1	25	2	38	10	2	2	2	1	2	2	888	2	888	1	58	1	1	28	4	20	28	39	2	0	1
1541B	0	39.62	1	2	2	2	1	1	12	20	1	20	2	6	13	2	777	13	2	888	888	888	888	2	888	888	888	888	888	888	888	888	1	2	888	1	6	2	888	888	1	27	2	27	28	24	2	0	2
1542	0	40.45	1	1	2	2	2	2	12	16	1	18	2	10	12	2	777	12	1	22	2	18	1	2	888	888	888	888	888	888	888	888	30	1	5	1	24	2	888	888	1	28	1	31	31	24	1	1	1
1543B	0	55.46	1	1	2	2	2	2	13	17	1	17	2	17	18	1	2	18	2	888	888	888	888	1	20	2	35	0	1	2	2	2	5	2	888	1	2	1	52	1	1	28	4	37	43	71	1	2	1
1545	0	39.9	1	1	2	2	2	2	12	16	1	17	2	14	7	2	777	7	2	888	888	888	888	2	888	888	888	888	888	888	888	888	6	1	5	1	4	2	888	888	1	22	3	26	33	34	2	0	1
1546	0	36.25	1	1	2	2	2	2	12	19	1	20	2	2	14	2	777	14	2	888	888	888	888	2	888	888	888	888	888	888	888	888	13	1	0	1	6	2	888	888	1	28	1	35	35	10	2	0	1
1548	0	39.22	10	2	2	2	2	1	12	17	1	15	2	7	17	1	17	17	2	888	888	888	888	1	31	1	777	7	2	2	1	2	2	2	888	2	888	2	888	888	1	999	0	888	888	888	2	0	1
1549	0	39.3	1	1	2	2	2	2	13	17	1	17	2	1	22	2	777	22	2	888	888	888	888	2	888	888	888	888	888	888	888	888	20	1	1	1	1	2	888	888	1	28	0	888	888	888	2	0	1
1550	0	37.16	5	2	2	2	1	2	12	19	1	19	2	10	8	1	2	8	2	888	888	888	888	2	888	888	888	888	888	888	888	888	2	2	888	1	5	2	888	888	1	20	2	25	32	60	2	0	2
1552	0	41.83	1	1	1	2	2	2	10	16	1	27	2	10	0	1	1	1	2	888	888	888	888	1	40	1	777	1	2	2	1	2	4	1	10	2	888	2	888	888	1	21	2	26	32	24	2	0	1
1555	0	41.36	3	1	2	2	2	2	12	18	1	18	1	777	23	2	777	23	2	888	888	888	888	2	888	888	888	888	888	888	888	888	1	2	888	1	23	2	888	888	1	23	2	31	33	24	2	0	2
1558	0	41.28	1	2	1	1	2	2	11	14	2	888	888	888	888	888	888	888	1	13	2	4	3	2	888	888	888	888	888	888	888	888	3	2	888	1	12	2	888	888	2	14	0	888	888	888	1	1	1
1561	0	44.81	1	1	2	2	2	2	13	22	1	22	2	7	15	2	777	15	2	888	888	888	888	2	888	888	888	888	888	888	888	888	2	1	6	1	0	2	888	888	1	35	2	30	33	37	2	0	2
1562	0	42	1	1	2	1	2	2	999	999	2	888	888	888	888	888	888	888	1	38	1	777	4	2	888	888	888	888	888	888	888	888	3	2	888	2	888	999	999	999	999	999	5	19	38	17	1	2	2
1563	0	42.31	10	2	2	2	2	1	13	22	2	888	888	888	888	888	888	888	2	888	888	888	888	2	888	888	888	888	888	888	888	888	1	2	888	2	888	2	888	888	1	4	3	23	26	32	1	1	2
1565	0	45.4	10	2	2	2	2	1	15	21	1	22	1	777	11	1	6	11	2	888	888	888	888	2	888	888	888	888	888	888	888	888	5	1	11	1	6	2	888	888	1	28	2	22	33	0	2	0	1
1567	0	50.03	1	1	1	2	2	2	12	17	1	17	2	14	7	1	7	7	1	26	2	22	6	1	30	2	8	11	2	2	2	1	1	2	888	1	0	1	49	1	1	24	2	24	36	30	2	0	1
1569	0	48.33	1	1	2	2	2	2	11	17	1	16	2	14	10	1	10	10	2	888	888	888	888	2	888	888	888	888	888	888	888	888	999	2	888	1	4	1	38	1	2	14	1	34	34	2	1	1	2
1575	0	48.65	1	1	2	2	2	2	12	19	1	16	2	8	10	2	777	10	2	888	888	888	888	2	888	888	888	888	888	888	888	888	10	2	888	1	2	2	888	888	1	21	0	888	888	888	2	0	1
1576B	0	53.44	1	1	2	2	2	2	15	21	1	21	2	999	11	2	777	11	2	888	888	888	888	2	888	888	888	888	888	888	888	888	3	1	17	2	888	2	888	888	1	28	2	33	35	15	2	0	1
1578B	0	55.78	1	1	2	2	2	2	12	20	1	19	2	30	6	1	6	6	2	888	888	888	888	2	888	888	888	888	888	888	888	888	1	1	18	1	5	1	51	1	2	23	3	26	32	37	1	1	2
1582	0	51.06	1	1	2	2	2	2	12	17	1	17	2	27	10	2	777	10	2	888	888	888	888	2	888	888	888	888	888	888	888	888	3	2	888	2	888	2	888	888	2	28	2	28	30	28	2	0	2
1584	0	62.4	1	1	2	2	2	2	12	17	1	18	2	28	12	2	777	12	2	888	888	888	888	2	888	888	888	888	888	888	888	888	4	1	5	2	888	1	52	1	1	26	3	34	42	36	1	3	2
1586	0	39.37	1	1	2	2	2	2	14	14	1	14	2	22	9	2	777	9	2	888	888	888	888	2	888	888	888	888	888	888	888	888	8	2	888	2	888	2	888	888	1	25	3	24	28	39	2	0	1
1588	0	39.58	1	1	2	2	2	2	11	18	1	18	1	777	21	2	777	21	2	888	888	888	888	2	888	888	888	888	888	888	888	888	24	2	888	2	888	2	888	888	1	27	2	35	37	33	2	0	2
1589	0	36.7	1	1	2	2	2	2	9	16	1	16	1	777	20	2	777	20	2	888	888	888	888	2	888	888	888	888	888	888	888	888	7	2	888	2	888	2	888	888	1	28	1	33	33	4	2	0	2
1590	0	40.81	1	1	2	2	2	2	14	15	1	15	2	11	10	2	777	10	2	888	888	888	888	1	31	1	777	9	2	2	1	2	3	2	888	1	2	2	888	888	1	25	2	25	29	16	2	0	1
1591	0	37.43	8	2	2	1	2	2	15	18	1	23	2	10	1	2	777	1	2	888	888	888	888	1	33	1	777	5	2	2	2	1	1	2	888	1	2	1	33	1	1	30	5	19	33	168	1	1	2
1592	0	37.13	1	1	2	2	2	2	12	15	1	15	1	777	22	1	10	22	2	888	888	888	888	2	888	888	888	888	888	888	888	888	15	1	0	1	2	2	888	888	2	20	2	18	20	12	1	1	1
1594	0	36.72	1	1	2	2	2	2	13	16	1	17	2	12	8	2	777	8	2	888	888	888	888	2	888	888	888	888	888	888	888	888	8	1	5	1	0	2	888	888	2	31	3	27	32	36	2	0	1
1595	0	38.12	1	1	2	2	2	2	15	16	1	17	2	9	5	2	777	5	2	888	888	888	888	2	888	888	888	888	888	888	888	888	32	2	888	1	12	2	888	888	1	28	1	33	33	38	1	1	1
1596	0	45.43	1	2	2	2	1	2	15	26	1	28	2	3	20	1	10	20	2	888	888	888	888	2	888	888	888	888	888	888	888	888	2	2	888	2	888	2	888	888	1	30	0	888	888	888	2	0	2
1597	0	41.81	1	2	1	2	2	2	14	15	1	16	2	10	2	2	777	2	2	888	888	888	888	1	25	2	12	5	2	2	2	1	12	2	888	1	1	2	888	888	1	30	1	19	19	1	1	1	2
1598B	0	45.99	1	1	2	2	2	2	13	16	1	16	2	14	15	2	777	15	2	888	888	888	888	2	888	888	888	888	888	888	888	888	999	1	14	1	999	2	888	888	1	28	1	28	28	9	2	0	1
1599	0	45.41	1	1	2	2	2	2	12	16	1	16	2	14	17	2	777	17	2	888	888	888	888	2	888	888	888	888	888	888	888	888	35	2	888	1	3	2	888	888	1	28	2	33	36	12	1	1	1
1600B	0	45.35	1	1	2	2	2	2	12	16	1	16	2	16	10	2	777	10	2	888	888	888	888	2	888	888	888	888	888	888	888	888	999	1	10	1	3	2	888	888	1	42	2	29	34	108	1	2	2
1602	0	40.94	1	1	1	2	2	2	12	21	1	23	2	15	3	2	777	3	2	888	888	888	888	1	28	2	0	12	1	2	1	2	6	2	888	2	888	2	888	888	1	28	2	26	28	13	2	0	2
1607C	0	43.12	1	1	2	2	2	2	12	22	2	888	888	888	888	888	888	888	2	888	888	888	888	2	888	888	888	888	888	888	888	888	7	1	0	1	6	2	888	888	1	26	1	27	27	11	2	0	1
1608	0	44.1	1	1	1	2	2	2	10	18	1	17	1	777	27	2	777	27	2	888	888	888	888	2	888	888	888	888	888	888	888	888	2	2	888	1	1	2	888	888	1	28	1	24	24	13	2	0	1
1613	0	49.53	3	2	2	2	2	1	13	17	1	17	2	23	9	2	777	9	2	888	888	888	888	1	47	1	777	2	2	2	1	2	10	1	18	1	5	2	888	888	1	21	2	36	36	1	2	0	1
1614	0	46.37	1	1	2	2	2	2	12	19	1	19	2	20	7	2	777	7	2	888	888	888	888	2	888	888	888	888	888	888	888	888	1	2	888	1	20	2	888	888	1	24	3	26	33	39	2	0	1
1616	0	48.5	4	2	2	2	2	1	13	17	1	16	2	20	14	2	777	14	2	888	888	888	888	1	30	2	4	8	2	1	2	2	25	2	888	2	888	1	42	1	1	28	2	31	34	27	1	1	1
1620	0	46.87	1	1	2	2	2	2	11	13	1	14	2	12	16	2	777	16	1	17	2	29	0	1	35	2	8	7	2	2	2	1	15	1	10	1	0	1	46	1	1	21	4	19	34	18	2	0	1
1621	0	52.78	1	1	2	2	2	2	15	22	1	15	2	10	14	1	3	14	2	888	888	888	888	2	888	888	888	888	888	888	888	888	5	1	8	1	0	1	50	1	1	28	3	26	43	19	1	1	2
1622	0	53.74	1	1	2	2	2	2	12	18	1	18	2	15	21	2	777	21	2	888	888	888	888	2	888	888	888	888	888	888	888	888	5	2	888	2	888	1	43	1	1	28	0	888	888	888	2	0	1
1623	0	52.57	10	2	2	2	2	1	15	999	1	30	2	999	1	2	777	1	1	31	2	999	1	2	888	888	888	888	888	888	888	888	3	2	888	1	10	1	50	1	2	999	3	32	42	36	1	3	2
1627	0	51.52	1	1	2	2	2	2	14	16	1	16	2	27	8	2	777	8	2	888	888	888	888	2	888	888	888	888	888	888	888	888	9	1	6	2	888	1	36	2	1	28	2	25	28	14	1	1	1
1629	0	64.03	1	1	2	2	2	2	13	19	1	19	2	40	4	1	3	4	1	26	2	34	4	2	888	888	888	888	888	888	888	888	6	1	15	1	0	1	58	1	2	999	2	24	26	21	2	0	1
1630	0	68.01	1	1	2	2	2	2	13	18	1	22	2	38	7	2	777	7	2	888	888	888	888	2	888	888	888	888	888	888	888	888	999	1	0	2	888	1	29	2	2	21	4	19	26	1	2	0	2
1631	0	37	1	1	2	2	2	2	14	20	1	17	2	4	13	1	13	13	2	888	888	888	888	1	32	1	777	4	2	2	1	2	1	2	888	1	4	2	888	888	2	30	2	29	30	20	1	1	1
1632	0	38.04	1	1	1	2	2	2	14	15	1	16	1	777	12	1	1	12	2	888	888	888	888	2	888	888	888	888	888	888	888	888	30	2	888	1	2	2	888	888	1	27	2	33	35	10	1	1	1
1633	0	36.93	1	1	2	2	2	2	13	20	1	19	2	10	4	2	777	4	2	888	888	888	888	2	888	888	888	888	888	888	888	888	1	1	1	1	8	2	888	888	1	24	5	24	35	54	1	1	2
1634	0	37.48	1	1	2	2	2	2	13	17	1	20	2	17	0	1	0	0	1	19	2	18	0	2	888	888	888	888	888	888	888	888	15	2	888	1	14	2	888	888	1	28	1	36	36	17	2	0	1
1635	0	39.78	1	1	2	1	2	2	14	21	1	21	2	5	11	2	777	11	2	888	888	888	888	2	888	888	888	888	888	888	888	888	1	1	0	1	6	1	38	1	1	32	2	27	32	24	2	0	1
1642	0	42.77	1	2	2	1	2	2	15	19	1	29	1	777	12	2	777	12	1	28	2	14	1	2	888	888	888	888	888	888	888	888	8	2	888	1	3	2	888	888	1	7	2	32	39	14	1	1	2
1643	0	42.55	1	1	2	2	2	2	14	20	1	16	2	14	3	1	2	3	1	999	999	999	999	2	888	888	888	888	888	888	888	888	19	2	888	1	8	2	888	888	1	29	0	888	888	888	1	1	1
1648	0	44.73	1	1	2	2	2	2	16	17	1	19	2	22	4	2	777	4	2	888	888	888	888	2	888	888	888	888	888	888	888	888	20	1	3	1	15	2	888	888	1	28	3	23	28	52	1	1	1
1650	0	42.25	1	1	2	2	2	2	12	16	1	16	1	777	24	2	777	24	2	888	888	888	888	2	888	888	888	888	888	888	888	888	7	2	888	1	1	2	888	888	1	28	3	20	29	20	2	0	2
1651	0	42.27	1	1	2	2	2	2	12	15	1	15	2	2	20	2	777	23	2	888	888	888	888	2	888	888	888	888	888	888	888	888	6	2	888	1	1	2	888	888	1	25	1	36	36	10	2	0	1
1653	0	45.45	5	2	2	2	1	2	12	24	1	24	2	15	3	2	777	3	2	888	888	888	888	2	888	888	888	888	888	888	888	888	3	2	888	1	6	2	888	888	1	28	0	888	888	888	2	0	1
1654	0	42.86	1	1	2	2	2	2	12	19	2	888	888	888	888	888	888	888	2	888	888	888	888	1	36	1	777	6	2	2	1	2	7	2	888	1	10	2	888	888	2	21	2	26	28	15	2	0	999
1656	0	48.68	1	1	2	2	2	2	15	20	2	888	888	888	888	888	888	888	2	888	888	888	888	2	888	888	888	888	888	888	888	888	1	1	16	2	888	2	888	888	2	28	3	25	32	42	2	0	1
1657B	0	49.18	1	1	2	2	2	2	12	19	1	19	2	30	1	2	777	1	2	888	888	888	888	2	888	888	888	888	888	888	888	888	1	1	999	1	999	2	888	888	1	7	2	21	23	16	2	0	1
1658	0	47.33	10	1	2	2	2	2	16	18	1	18	2	13	17	2	777	17	2	888	888	888	888	2	888	888	888	888	888	888	888	888	4	1	12	2	888	2	888	888	1	21	1	35	35	18	2	0	1
1661	0	46.42	1	1	2	2	2	2	13	17	1	18	2	10	18	2	777	18	2	888	888	888	888	2	888	888	888	888	888	888	888	888	3	1	10	1	1	2	888	888	1	25	2	31	33	9	1	2	2
1663	0	47.65	10	2	2	2	2	1	12	19	1	19	2	21	8	2	777	8	2	888	888	888	888	2	888	888	888	888	888	888	888	888	1	2	888	1	21	2	888	888	1	28	2	27	30	5	1	1	1
1666	0	52.25	1	1	2	2	2	2	14	17	1	18	2	17	18	2	777	18	2	888	888	888	888	2	888	888	888	888	888	888	888	888	6	1	17	2	888	1	50	1	1	27	0	888	888	888	2	0	2
1667	0	52.13	10	2	2	2	2	1	14	18	1	18	2	22	5	2	777	5	2	888	888	888	888	2	888	888	888	888	888	888	888	888	3	1	3	1	1	1	37	2	1	30	3	23	26	3	1	2	1
1675	0	69.24	1	1	2	2	2	2	12	999	1	20	2	40	10	2	777	10	2	888	888	888	888	2	888	888	888	888	888	888	888	888	999	1	0	2	888	1	999	1	1	28	2	26	27	4	2	0	1
1678	0	39.31	5	2	2	2	1	2	14	21	1	27	2	10	2	2	777	2	1	27	2	11	0	1	30	1	777	6	1	2	2	2	3	2	888	1	4	2	888	888	1	32	3	30	37	17	1	2	2
1680	0	40.85	1	1	2	2	2	2	12	16	1	17	2	17	4	2	777	4	2	888	888	888	888	2	888	888	888	888	888	888	888	888	999	1	11	2	888	2	888	888	1	28	3	24	30	35	2	0	1
1683	0	40.8	1	1	2	2	2	2	12	15	1	15	2	1	20	1	4	20	1	21	2	19	0	2	888	888	888	888	888	888	888	888	7	1	6	1	2	2	888	888	1	28	3	19	30	51	1	1	2
1684	0	38.41	8	2	2	1	2	2	11	25	2	888	888	888	888	888	888	888	2	888	888	888	888	2	888	888	888	888	888	888	888	888	4	2	888	1	4	2	888	888	1	28	1	36	36	16	2	0	1
1685	0	40.08	1	1	2	2	2	2	12	14	1	18	2	4	18	1	0	18	1	17	2	23	0	2	888	888	888	888	888	888	888	888	5	2	888	1	4	2	888	888	1	28	3	17	26	24	2	0	1
1687B	0	43.52	1	1	2	2	2	2	15	16	1	17	2	2	20	2	777	20	1	23	2	20	0	1	41	2	2	1	2	2	1	2	6	2	888	2	888	1	41	2	2	15	4	23	33	1	1	1	2
1690	0	42.19	1	1	2	2	2	2	13	19	1	19	2	15	8	1	8	8	2	888	888	888	888	2	888	888	888	888	888	888	888	888	25	2	888	1	23	2	888	888	1	21	0	888	888	888	1	2	2
1692	0	44.29	1	1	2	2	2	2	12	20	1	20	1	777	23	2	777	23	2	888	888	888	888	2	888	888	888	888	888	888	888	888	1	2	888	2	888	2	888	888	1	30	2	24	27	21	2	0	1
1696	0	45.89	1	1	2	2	2	2	13	16	1	20	2	2	20	1	999	20	2	888	888	888	888	2	888	888	888	888	888	888	888	888	6	2	888	1	10	1	44	2	1	999	0	888	888	888	2	0	1
1699B	0	44.56	1	2	1	2	2	2	12	16	2	888	888	888	888	888	888	888	2	888	888	888	888	2	888	888	888	888	888	888	888	888	1	2	888	1	28	2	888	888	1	24	2	25	28	1	2	0	1
1700	0	41.55	1	2	2	1	2	2	14	20	1	21	1	777	3	1	0	3	2	888	888	888	888	1	41	1	777	0	2	2	1	2	3	2	888	2	888	1	41	1	2	90	0	888	888	888	2	0	1
1701	0	47.8	1	1	2	2	2	2	16	18	1	17	2	11	5	2	777	5	2	888	888	888	888	2	888	888	888	888	888	888	888	888	4	1	11	2	888	2	888	888	1	28	4	20	37	51	2	0	2
1702	0	47.35	1	1	2	2	2	2	15	26	1	20	2	20	2	1	2	2	2	888	888	888	888	2	888	888	888	888	888	888	888	888	2	2	888	2	888	2	888	888	1	24	0	888	888	888	2	0	1
1705	0	50.96	7	2	2	2	2	1	12	23	1	23	2	13	14	2	777	14	2	888	888	888	888	1	37	1	777	14	2	2	1	2	1	2	888	2	888	999	999	999	1	28	2	27	30	21	2	0	2
1706	0	50.58	1	1	2	2	2	2	14	17	1	17	2	24	9	2	777	9	2	888	888	888	888	2	888	888	888	888	888	888	888	888	6	2	888	2	888	1	28	2	2	42	3	22	27	10	2	0	1
1710	0	46.02	1	1	2	2	2	2	14	18	1	18	2	16	8	2	777	8	2	888	888	888	888	1	27	2	18	0	1	2	2	2	1	1	15	1	2	2	888	888	1	21	3	27	31	60	2	0	1
1713	0	52.57	1	1	2	2	2	2	15	16	1	16	2	20	10	2	777	10	2	888	888	888	888	1	40	1	777	15	2	2	1	2	10	2	888	1	2	2	888	888	1	30	3	30	34	58	2	0	1
1714	0	55.9	2	1	2	2	2	2	13	20	1	17	2	28	10	2	777	10	2	888	888	888	888	2	888	888	888	888	888	888	888	888	3	2	888	1	30	1	52	1	1	25	2	33	35	37	2	0	2
1717	0	55.2	3	1	2	2	2	2	13	20	1	20	2	20	6	2	777	6	2	888	888	888	888	2	888	888	888	888	888	888	888	888	2	1	15	2	888	1	49	1	1	27	3	27	32	10	2	0	1
1719	0	64.51	1	1	2	2	2	2	14	19	1	19	2	999	10	2	777	10	2	888	888	888	888	1	32	999	999	999	2	2	1	2	3	2	888	2	888	1	56	2	2	999	2	28	31	54	2	0	1
1721	0	38.28	3	1	2	2	2	2	12	15	1	16	1	777	26	2	777	26	2	888	888	888	888	2	888	888	888	888	888	888	888	888	25	2	888	1	5	2	888	888	1	28	2	35	37	19	2	0	1
1724	0	38.1	1	2	1	2	2	2	15	17	1	17	2	5	14	2	777	14	2	888	888	888	888	1	36	1	777	2	2	1	2	2	3	2	888	1	0	2	888	888	1	28	2	31	33	11	2	0	2
1725	0	39.11	1	1	2	2	2	2	11	18	1	17	2	4	14	2	777	14	2	888	888	888	888	2	888	888	888	888	888	888	888	888	8	1	4	1	5	2	888	888	1	32	3	26	32	4	1	1	1
1731	0	43.81	1	1	2	2	2	2	13	15	1	15	2	1	28	2	777	28	1	37	2	3	3	2	888	888	888	888	888	888	888	888	45	1	0	2	888	2	888	888	1	28	0	888	888	888	1	2	2
1732	0	41.6	1	1	1	2	2	2	14	16	1	17	1	777	22	1	11	22	2	888	888	888	888	2	888	888	888	888	888	888	888	888	4	1	0	1	2	2	888	888	2	13	5	29	38	60	2	0	1
1734	0	41.08	1	1	2	2	2	2	14	23	1	19	2	10	10	1	4	10	2	888	888	888	888	1	31	1	777	10	2	2	1	2	1	2	888	1	1	2	888	888	1	28	2	28	40	36	1	1	1
1736	0	41.97	1	1	2	2	2	2	12	17	1	17	2	5	19	2	777	18	2	888	888	888	888	2	888	888	888	888	888	888	888	888	4	2	888	1	4	2	888	888	1	6	2	24	29	26	1	1	1
1738	0	43.55	1	1	2	2	2	2	14	14	1	15	2	16	12	1	1	12	1	27	2	4	11	2	888	888	888	888	888	888	888	888	19	2	888	1	1	2	888	888	1	26	1	33	33	10	2	0	1
1739	0	44.17	1	1	2	2	2	2	12	17	1	17	2	23	4	2	777	4	2	888	888	888	888	2	888	888	888	888	888	888	888	888	2	2	888	1	20	2	888	888	1	27	0	888	888	888	2	0	1
1741	0	44.28	1	1	1	2	2	2	10	17	1	17	2	7	20	2	777	20	2	888	888	888	888	2	888	888	888	888	888	888	888	888	5	1	7	2	888	2	888	888	2	23	2	25	38	6	1	1	1
1744	0	44.3	1	1	2	2	2	2	11	16	1	18	2	15	9	1	2	9	2	888	888	888	888	2	888	888	888	888	888	888	888	888	3	2	888	1	2	2	888	888	2	32	2	34	34	3	2	0	1
1745B	0	44.82	1	1	2	2	2	2	13	17	1	16	2	20	4	2	777	4	2	888	888	888	888	2	888	888	888	888	888	888	888	888	4	2	888	1	23	2	888	888	1	30	2	24	26	6	2	0	1
1747	0	49.25	1	1	2	2	2	2	13	16	1	15	2	18	20	1	1	20	2	888	888	888	888	2	888	888	888	888	888	888	888	888	12	1	15	1	2	2	888	888	2	26	2	27	28	25	2	0	1
1749	0	45.95	1	1	2	2	2	2	13	16	1	28	2	12	0	2	777	0	1	25	2	15	10	2	888	888	888	888	888	888	888	888	6	2	888	2	888	2	888	888	1	27	0	888	888	888	2	0	1
1752C	0	48.24	3	1	2	2	2	2	13	21	1	20	2	7	21	2	777	21	2	888	888	888	888	2	888	888	888	888	888	888	888	888	3	2	888	1	1	2	888	888	1	21	0	888	888	888	2	0	1
1753	0	47.32	1	1	2	2	2	2	13	20	1	19	2	9	20	1	20	20	2	888	888	888	888	2	888	888	888	888	888	888	888	888	8	1	9	2	888	2	888	888	1	28	0	888	888	888	2	0	1
1754	0	48.82	1	1	2	2	2	2	13	17	1	17	2	20	7	2	777	7	2	888	888	888	888	2	888	888	888	888	888	888	888	888	5	1	16	1	4	2	888	888	1	28	2	30	33	2	2	0	1
1758	0	52.95	1	1	2	2	2	2	13	26	2	888	888	888	888	888	888	888	2	888	888	888	888	2	888	888	888	888	888	888	888	888	2	1	2	2	888	1	45	1	2	999	3	28	37	0	2	0	1
1759B	0	51.5	1	1	2	2	2	2	13	16	1	15	2	16	16	2	777	16	2	888	888	888	888	1	25	2	15	10	1	1	2	2	50	2	888	1	3	1	45	1	1	20	1	37	37	24	1	5	2
1761	0	51.2	1	1	2	2	2	2	12	27	1	27	1	777	24	2	777	24	2	888	888	888	888	2	888	888	888	888	888	888	888	888	1	2	888	1	0	2	888	888	1	28	0	888	888	888	2	0	1
1764	0	65.36	1	1	2	2	2	2	13	19	1	19	2	38	8	2	777	8	2	888	888	888	888	2	888	888	888	888	888	888	888	888	4	2	888	2	888	1	38	2	2	21	3	20	23	8	1	1	2
1765	0	66.99	1	1	2	2	2	2	11	18	2	888	888	888	888	888	888	888	2	888	888	888	888	2	888	888	888	888	888	888	888	888	5	2	888	2	888	1	50	1	1	28	3	21	30	8	2	0	1
1767	0	40.05	1	1	2	2	2	2	12	21	1	19	2	1	20	1	20	20	2	888	888	888	888	2	888	888	888	888	888	888	888	888	4	2	888	1	5	2	888	888	1	20	0	888	888	888	2	0	1
1771	0	60	1	1	2	2	2	2	16	19	1	19	2	10	20	2	777	20	2	888	888	888	888	2	888	888	888	888	888	888	888	888	15	2	888	2	888	1	51	1	1	30	2	25	27	12	2	0	1
1772	0	45.7	1	1	2	2	2	2	15	17	1	17	2	10	18	2	777	18	2	888	888	888	888	2	888	888	888	888	888	888	888	888	2	1	10	1	1	2	888	888	1	21	2	22	24	3	1	1	2
1773	0	42.64	1	2	1	2	2	2	12	12	1	15	2	16	2	2	777	2	1	19	2	0	23	2	888	888	888	888	888	888	888	888	5	2	888	1	1	2	888	888	1	28	2	20	27	10	1	2	1
1774	0	43.41	2	2	2	2	1	1	12	15	2	888	888	888	888	888	888	888	2	888	888	888	888	2	888	888	888	888	888	888	888	888	5	2	888	1	0	2	888	888	1	32	1	25	25	11	2	0	1
1775	0	44.46	1	1	2	2	2	2	13	18	1	18	2	26	0	2	777	0	2	888	888	888	888	2	888	888	888	888	888	888	888	888	7	2	888	2	888	2	888	888	1	28	0	888	888	888	2	0	2
1777	0	44.65	1	1	2	2	2	2	13	18	1	18	2	18	9	2	777	9	2	888	888	888	888	1	33	1	777	11	2	2	1	2	6	1	13	1	4	2	888	888	1	28	3	27	31	44	1	2	2
1779	0	49.74	1	1	1	2	2	2	13	15	1	22	2	28	7	2	777	7	1	22	2	27	0	2	888	888	888	888	888	888	888	888	10	2	888	2	888	2	888	888	1	25	4	19	29	12	1	1	1
1782	0	55.96	4	1	2	2	2	1	12	24	1	24	2	18	3	1	2	3	2	888	888	888	888	2	888	888	888	888	888	888	888	888	3	1	9	1	1	1	47	1	1	30	0	888	888	888	2	0	1
1785	0	52.96	2	2	2	2	2	1	11	18	1	17	2	23	13	2	777	13	2	888	888	888	888	2	888	888	888	888	888	888	888	888	15	1	1	2	888	1	46	2	1	28	3	20	28	11	2	0	1
1786	0	54.91	1	1	2	2	2	2	14	18	1	18	2	26	8	2	777	8	2	888	888	888	888	1	23	2	31	1	1	2	2	2	9	2	888	1	5	1	47	1	1	28	2	34	37	25	1	1	1
1787	0	54.48	1	2	1	2	2	2	12	20	1	20	2	30	2	2	777	2	1	27	2	29	2	1	23	2	26	3	1	2	2	2	7	1	24	2	888	1	51	1	2	25	5	20	30	57	2	0	1
1788	0	52.96	1	1	2	2	2	2	13	18	1	18	2	14	20	2	777	20	2	888	888	888	888	2	888	888	888	888	888	888	888	888	6	1	5	2	888	2	888	888	1	28	2	30	37	0	2	0	2
1789	0	60.07	4	2	2	2	2	1	15	20	1	21	2	36	5	1	0	5	2	888	888	888	888	2	888	888	888	888	888	888	888	888	1	1	8	2	888	1	40	2	1	28	5	24	32	56	1	1	1
1790	0	57.65	1	1	2	2	2	2	15	17	1	20	2	30	6	2	777	6	2	888	888	888	888	2	888	888	888	888	888	888	888	888	9	2	888	1	10	2	888	888	1	28	3	29	34	36	2	0	1
1792B	0	57.23	1	1	1	2	2	2	12	17	1	17	2	20	17	2	777	17	2	888	888	888	888	1	51	2	2	4	2	2	1	2	999	1	15	2	888	1	54	1	1	30	2	26	29	2	2	0	1
1798	0	59.06	1	1	2	2	2	2	13	16	1	17	2	32	10	2	777	10	2	888	888	888	888	1	27	2	27	6	1	2	2	2	8	1	26	1	5	1	55	1	1	28	3	27	33	36	2	0	1
1801	0	63.1	5	2	2	2	1	2	11	21	1	22	2	999	999	999	999	999	999	999	999	999	999	2	888	888	888	888	888	888	888	888	1	999	999	1	999	1	999	1	1	999	2	22	32	999	2	0	2
1802	0	65.28	1	1	2	2	2	2	16	16	1	22	2	31	11	2	777	11	1	18	2	47	2	2	888	888	888	888	888	888	888	888	2	1	21	1	3	1	55	1	2	999	4	23	33	21	1	2	2
1804	0	64.45	1	1	2	2	2	2	12	17	1	21	2	37	5	2	777	5	2	888	888	888	888	2	888	888	888	888	888	888	888	888	15	2	888	2	888	1	55	1	1	32	2	20	22	0	2	0	1
1806	0	67.28	1	2	1	2	2	2	10	17	1	14	2	26	27	1	27	27	2	888	888	888	888	2	888	888	888	888	888	888	888	888	5	2	888	1	0	1	42	1	1	28	7	18	30	0	1	2	1
1807B	0	67.46	1	1	2	2	2	2	13	17	1	25	2	41	1	2	777	1	1	27	2	38	2	2	888	888	888	888	888	888	888	888	5	1	20	2	888	1	45	1	2	999	3	19	23	21	1	3	1
1811C	0	50.32	1	1	2	2	2	2	13	999	1	17	2	10	20	2	777	20	2	888	888	888	888	1	41	2	4	5	2	2	1	2	999	2	888	1	6	1	48	1	1	28	3	27	32	33	2	0	1
1814	0	54.7	1	1	2	2	2	2	12	16	1	16	2	20	13	2	777	13	2	888	888	888	888	1	29	2	20	5	1	2	2	2	7	1	18	2	888	1	52	1	1	24	3	30	35	7	1	1	1
1815	0	54.72	1	1	2	2	2	2	15	18	1	17	2	35	1	2	777	1	2	888	888	888	888	1	19	2	15	15	1	1	2	2	20	1	15	1	1	2	888	888	1	26	4	26	39	71	1	2	1
1816	0	54.47	1	1	2	2	2	2	12	17	1	17	2	17	20	2	777	20	2	888	888	888	888	1	22	2	32	0	2	2	2	1	3	1	14	2	888	1	52	1	1	28	4	30	39	51	2	0	1
1817	0	55.9	4	1	2	2	2	2	14	19	1	20	2	25	10	2	777	10	2	888	888	888	888	2	888	888	888	888	888	888	888	888	2	2	888	1	2	1	49	1	1	30	2	32	36	0	1	1	1
1818	0	55.73	1	1	2	2	2	2	13	20	1	20	2	37	12	2	777	12	2	888	888	888	888	2	888	888	888	888	888	888	888	888	1	2	888	1	9	1	46	2	1	30	0	888	888	888	2	0	1
1819	0	59.2	1	1	2	2	2	2	12	19	1	20	2	35	5	2	777	5	2	888	888	888	888	1	24	2	31	3	2	2	2	1	1	2	888	2	888	1	48	1	1	28	2	20	22	13	2	0	1
1820	0	56.96	1	1	2	2	2	2	13	999	1	17	2	37	2	1	2	2	2	888	888	888	888	2	888	888	888	888	888	888	888	888	999	1	17	2	888	1	49	1	1	28	6	17	39	60	1	2	2
1824	0	59.11	1	1	2	2	2	2	15	18	1	20	2	20	20	2	777	20	2	888	888	888	888	1	22	2	36	1	2	2	2	1	1	1	24	1	2	1	55	1	1	30	7	20	35	38	1	1	1
1825	0	57.1	1	1	2	2	2	2	14	20	1	20	2	20	999	2	777	6	2	888	888	888	888	2	888	888	888	888	888	888	888	888	10	1	0	1	10	1	56	1	1	24	0	888	888	888	2	0	1
1826	0	57.54	2	2	2	2	2	1	14	21	1	21	2	24	13	2	777	13	2	888	888	888	888	2	888	888	888	888	888	888	888	888	1	2	888	1	5	1	57	1	1	29	0	888	888	888	2	0	2
1827	0	57.77	7	2	2	2	2	1	16	19	1	20	2	26	1	2	777	1	2	888	888	888	888	2	888	888	888	888	888	888	888	888	3	2	888	2	888	1	31	2	2	30	1	20	20	0	2	0	1
1830	0	58.88	1	2	1	2	2	2	13	17	1	17	2	15	20	2	777	20	2	888	888	888	888	1	31	2	25	3	1	2	2	2	5	1	15	2	888	1	45	1	1	25	3	18	23	13	2	0	2
1831	0	58	1	1	2	2	2	2	13	20	1	20	2	24	15	2	777	15	2	888	888	888	888	2	888	888	888	888	888	888	888	888	1	2	888	2	888	1	52	1	1	999	3	23	29	18	2	0	2
1832	0	59.84	1	1	2	2	2	2	12	20	1	20	2	30	3	2	777	3	1	27	2	22	0	2	888	888	888	888	888	888	888	888	1	2	888	1	6	1	52	1	1	30	3	24	30	20	2	0	2
1833B	0	59.2	1	1	2	2	2	2	12	18	1	18	2	29	5	2	777	5	2	888	888	888	888	2	888	888	888	888	888	888	888	888	1	2	888	1	1	1	52	1	1	27	3	24	29	27	2	0	1
1838	0	63.93	10	2	2	2	1	2	15	26	2	888	888	888	888	888	888	888	2	888	888	888	888	2	888	888	888	888	888	888	888	888	1	2	888	2	888	1	55	1	1	28	0	888	888	888	2	0	2
1839	0	64.8	1	1	2	2	2	2	13	31	1	31	2	999	15	2	777	15	2	888	888	888	888	2	888	888	888	888	888	888	888	888	2	1	0	2	888	1	48	1	1	28	3	34	37	21	2	0	1
1841	0	66	1	1	2	2	2	2	12	21	1	21	2	26	19	2	777	19	2	888	888	888	888	2	888	888	888	888	888	888	888	888	8	1	4	2	888	1	40	2	2	32	3	21	28	13	2	0	1
1847	0	67.32	1	1	2	2	2	2	14	18	1	26	2	40	1	2	777	1	2	888	888	888	888	2	888	888	888	888	888	888	888	888	3	2	888	2	888	1	55	1	1	30	5	23	34	75	2	0	1
1848C	0	68.65	1	1	2	2	2	2	13	20	1	28	2	35	5	2	777	5	2	888	888	888	888	2	888	888	888	888	888	888	888	888	2	2	888	2	888	1	50	1	1	30	3	23	28	3	2	0	2
1851	0	66.58	10	2	2	2	2	1	14	23	2	888	888	888	888	888	888	888	2	888	888	888	888	2	888	888	888	888	888	888	888	888	3	2	888	2	888	1	40	2	1	29	2	23	27	3	1	3	2
1853	0	67.02	1	1	2	2	2	2	13	18	1	20	2	48	1	2	777	1	2	888	888	888	888	1	23	2	44	1	2	2	2	1	6	1	0	1	9	1	53	1	2	25	3	23	30	16	2	0	2
1855	0	69.12	4	1	2	2	2	2	13	18	1	29	2	21	19	2	777	19	2	888	888	888	888	1	22	2	39	8	1	2	2	2	2	2	888	1	2	1	48	1	1	28	2	22	24	10	2	0	1
1858	0	55.47	1	1	2	2	2	2	13	18	1	18	2	17	16	2	777	16	2	888	888	888	888	1	21	2	17	6	1	2	2	2	1	1	17	2	888	2	888	888	1	28	3	25	36	46	2	0	2
1859	0	52.06	1	1	2	2	2	2	11	17	1	12	2	20	20	2	777	20	2	888	888	888	888	2	888	888	888	888	888	888	888	888	2	1	4	1	1	1	39	1	2	15	3	27	31	26	2	0	1
1861	0	54.4	1	1	2	2	2	2	12	17	1	18	2	30	7	2	777	7	2	888	888	888	888	1	47	2	1	6	2	2	1	2	3	1	16	1	3	1	53	2	1	27	3	26	31	18	1	1	1
1863B	0	54.16	1	1	1	2	2	2	10	16	1	18	2	30	4	2	777	4	1	30	2	22	2	2	888	888	888	888	888	888	888	888	999	2	888	2	888	2	888	888	2	999	2	18	24	7	2	0	1
1865	0	60.8	1	1	2	2	2	2	12	21	1	21	2	2	2	2	777	2	2	888	888	888	888	2	888	888	888	888	888	888	888	888	1	1	30	1	1	1	46	2	1	28	4	23	30	41	1	1	1
1867	0	57.87	1	1	2	2	2	2	16	17	1	18	2	11	28	2	777	28	2	888	888	888	888	2	888	888	888	888	888	888	888	888	4	2	888	1	2	1	52	1	1	30	3	25	30	42	1	1	1
1869	0	56.83	1	1	2	2	2	2	11	14	1	17	2	40	8	2	777	8	2	888	888	888	888	1	26	2	28	2	1	2	2	2	10	1	25	1	2	1	52	1	1	30	4	19	31	6	1	3	1
1872	0	59.99	4	1	2	2	2	2	15	23	1	17	2	39	4	2	777	4	2	888	888	888	888	1	24	2	36	3	1	2	2	2	1	1	20	1	1	1	50	1	1	24	3	23	28	4	2	0	1
1874	0	56.37	1	1	2	2	2	2	12	23	1	18	2	38	0	1	0	0	2	888	888	888	888	1	25	2	31	0	1	2	2	2	3	2	888	2	888	1	55	1	2	999	1	45	45	0	1	1	1
1877	0	56.96	1	1	2	2	2	2	12	17	1	17	2	30	8	2	777	8	2	888	888	888	888	1	20	2	36	0	2	2	2	1	2	1	21	1	0	1	56	1	1	21	4	30	35	31	1	1	1
1881	0	63.52	1	1	2	2	2	2	13	16	1	19	2	999	2	2	777	2	2	888	888	888	888	2	888	888	888	888	888	888	888	888	3	2	888	1	9	1	32	2	999	28	3	18	22	5	2	0	1
1883	0	62.17	1	1	2	2	2	2	11	19	1	19	2	32	13	2	777	13	2	888	888	888	888	2	888	888	888	888	888	888	888	888	13	1	25	1	1	1	55	1	1	30	2	28	30	11	2	0	1
1884	0	61.89	1	1	2	2	2	2	13	17	1	19	2	30	16	2	777	16	2	888	888	888	888	2	888	888	888	888	888	888	888	888	2	1	12	1	12	1	43	1	1	30	2	25	27	2	1	1	1
1886	0	62.65	4	2	2	2	2	1	12	18	1	19	2	27	10	1	10	10	2	888	888	888	888	2	888	888	888	888	888	888	888	888	1	2	888	2	888	1	35	2	2	999	1	26	26	1	1	1	2
1889	0	67.81	1	1	2	2	2	2	12	18	1	20	2	27	17	2	777	17	2	888	888	888	888	2	888	888	888	888	888	888	888	888	1	2	888	1	6	1	44	1	1	28	4	21	35	4	2	0	1
1890	0	69.25	1	1	2	2	2	2	14	17	1	18	2	37	12	2	777	12	2	888	888	888	888	2	888	888	888	888	888	888	888	888	7	1	1	2	888	1	32	2	1	28	4	19	25	20	1	1	1
1896	0	66.42	1	1	2	2	2	2	13	19	1	19	2	25	20	2	777	20	2	888	888	888	888	2	888	888	888	888	888	888	888	888	1	2	888	1	2	1	38	2	1	28	3	20	24	0	2	0	2
1897	0	67.76	10	2	2	2	2	1	13	22	1	22	2	999	2	2	777	2	2	888	888	888	888	2	888	888	888	888	888	888	888	888	2	2	888	2	888	1	42	1	1	28	0	888	888	888	2	0	2
1905	0	53.56	1	1	2	2	2	2	14	16	1	17	2	15	20	2	777	20	1	40	2	6	6	2	888	888	888	888	888	888	888	888	4	1	18	2	888	1	49	1	1	30	1	27	27	0	1	1	2
1906	0	55.38	1	1	2	2	2	2	12	19	1	19	2	25	10	2	777	10	2	888	888	888	888	2	888	888	888	888	888	888	888	888	1	1	25	2	888	1	55	1	1	21	3	26	31	18	2	0	1
1907	0	53.92	10	2	2	2	2	1	14	23	1	26	2	27	1	2	777	1	2	888	888	888	888	2	888	888	888	888	888	888	888	888	1	2	888	1	4	1	51	1	2	28	6	24	42	18	1	2	2
1908	0	51.45	1	1	2	2	2	2	11	15	1	16	2	25	9	1	9	9	2	888	888	888	888	1	42	1	777	9	2	2	1	2	10	2	888	1	1	2	888	888	2	30	2	32	34	18	2	0	1
1911	0	58.32	1	1	2	2	2	2	14	17	1	18	2	48	20	1	5	25	2	888	888	888	888	2	888	888	888	888	888	888	888	888	3	2	888	1	1	1	50	1	2	70	4	27	32	29	1	1	2
1912	0	59.21	1	1	2	2	2	2	11	19	1	16	2	8	40	1	40	40	2	888	888	888	888	2	888	888	888	888	888	888	888	888	4	2	888	1	1	1	59	1	1	30	2	31	33	15	2	0	2
1913	0	59.45	1	1	2	2	2	2	15	20	1	20	2	13	25	2	777	25	2	888	888	888	888	2	888	888	888	888	888	888	888	888	6	2	888	1	1	1	54	1	1	28	2	33	35	19	1	1	1
1914	0	59.43	1	1	2	2	2	2	12	17	1	22	2	34	3	2	777	3	1	18	2	40	1	2	888	888	888	888	888	888	888	888	10	1	10	2	888	1	36	2	2	19	4	19	26	30	2	0	1
1915	0	57.91	1	1	2	2	2	2	15	15	1	15	2	29	14	2	777	14	2	888	888	888	888	2	888	888	888	888	888	888	888	888	14	2	888	2	888	1	40	1	2	999	3	22	29	2	1	1	1
1916	0	57.81	1	1	2	2	2	2	13	17	1	17	2	12	999	2	777	999	2	888	888	888	888	1	20	2	34	3	2	2	2	1	3	1	27	2	888	2	888	888	2	999	2	26	31	6	2	0	1
1917	0	57.11	1	1	2	2	2	2	12	16	1	18	2	27	8	2	777	8	2	888	888	888	888	2	888	888	888	888	888	888	888	888	3	1	27	2	888	1	52	1	1	35	3	26	31	36	1	1	2
1918	0	57.9	1	1	2	2	2	2	15	19	1	19	2	25	13	2	777	13	2	888	888	888	888	1	30	2	28	1	1	2	2	2	5	2	888	2	888	1	40	1	1	25	3	28	33	48	2	0	2
1920	0	61.08	2	2	2	2	2	1	15	20	1	20	2	34	6	2	777	6	2	888	888	888	888	2	888	888	888	888	888	888	888	888	3	2	888	1	1	1	55	1	1	26	1	37	37	0	1	1	1
1921	0	58.79	1	1	2	2	2	2	10	16	1	17	2	37	2	2	777	2	2	888	888	888	888	2	888	888	888	888	888	888	888	888	1	1	6	1	0	1	32	2	1	21	5	17	32	48	1	1	2
1923	0	59.09	1	1	2	2	2	2	15	16	1	16	2	999	26	2	777	26	2	888	888	888	888	2	888	888	888	888	888	888	888	888	6	2	888	1	10	1	45	1	1	21	0	888	888	888	1	1	1
1924	0	61.59	1	1	2	2	2	2	17	29	1	28	999	999	999	2	777	999	2	888	888	888	888	2	888	888	888	888	888	888	888	888	1	2	888	1	2	1	56	1	1	28	5	29	38	999	2	0	1
1927	0	64.34	1	1	2	2	2	2	13	16	1	21	2	40	5	2	777	5	2	888	888	888	888	2	888	888	888	888	888	888	888	888	2	1	39	2	888	1	39	1	1	28	2	25	29	3	2	0	1
1932	0	63.21	1	1	2	2	2	2	15	18	2	888	888	888	888	888	888	888	2	888	888	888	888	2	888	888	888	888	888	888	888	888	5	2	888	2	888	1	45	1	1	30	4	20	25	0	2	0	1
1936	0	68	3	1	2	2	2	2	11	999	2	888	888	888	888	888	888	888	2	888	888	888	888	2	888	888	888	888	888	888	888	888	4	2	888	2	888	1	50	1	1	999	1	30	30	12	2	0	2
1941B	0	68	3	2	2	2	2	1	11	999	1	21	2	36	6	2	777	6	1	23	2	45	0	2	888	888	888	888	888	888	888	888	2	1	9	2	888	1	41	2	1	26	3	24	30	0	2	0	1
1945	0	67.53	1	1	2	2	2	2	15	18	1	20	2	44	2	2	777	2	2	888	888	888	888	1	22	2	36	16	1	2	2	2	4	2	888	2	888	1	50	1	1	28	3	20	22	0	2	0	1
1950	0	55.06	1	1	2	2	2	2	16	18	1	18	2	10	22	1	22	23	1	23	2	32	1	1	21	2	2	10	1	2	1	2	12	1	8	2	888	2	888	888	2	40	2	26	28	7	1	2	1
1952B	0	52.78	5	2	2	2	1	2	13	26	2	888	888	888	888	888	888	888	2	888	888	888	888	2	888	888	888	888	888	888	888	888	1	2	888	1	25	2	888	888	1	35	1	27	27	6	1	3	1
1953B	0	55.9	1	1	2	2	2	2	12	16	1	24	2	25	6	2	777	6	2	888	888	888	888	2	888	888	888	888	888	888	888	888	3	1	6	1	30	1	54	1	1	30	3	31	37	65	2	0	1
1954	0	57.34	10	2	2	2	1	2	14	999	2	888	888	888	888	888	888	888	2	888	888	888	888	2	888	888	888	888	888	888	888	888	1	2	888	2	888	1	55	1	1	35	3	25	28	9	2	0	2
1955	0	57.88	1	1	2	2	2	2	12	18	1	18	2	21	17	2	777	17	2	888	888	888	888	2	888	888	888	888	888	888	888	888	15	1	1	1	1	1	53	1	2	999	3	31	32	18	2	0	1
1959	0	60.3	1	1	2	2	2	2	14	27	1	16	2	32	2	1	5	2	2	888	888	888	888	2	888	888	888	888	888	888	888	888	1	2	888	2	888	1	40	1	1	28	0	888	888	888	2	0	1
1960	0	56.25	1	1	2	2	2	2	12	888	2	888	888	888	888	888	888	888	2	888	888	888	888	2	888	888	888	888	888	888	888	888	888	2	888	2	888	1	50	1	1	30	0	888	888	888	2	0	1
1963	0	57.26	1	1	2	2	2	2	15	19	1	19	2	30	8	2	777	8	2	888	888	888	888	2	888	888	888	888	888	888	888	888	1	2	888	2	888	1	49	1	1	22	2	23	25	14	2	0	1
1964	0	56.95	1	1	2	2	2	2	14	29	1	18	2	29	6	1	6	6	2	888	888	888	888	2	888	888	888	888	888	888	888	888	1	1	4	1	7	1	39	2	1	21	3	31	35	40	1	1	1
1966	0	56.88	1	1	2	2	2	2	13	18	1	18	2	36	2	1	2	2	2	888	888	888	888	1	28	2	28	0	2	2	2	1	8	1	21	1	9	1	56	1	2	999	4	25	35	27	1	1	1
1969	0	64.68	1	1	2	2	2	2	11	22	1	22	2	32	10	2	777	10	2	888	888	888	888	2	888	888	888	888	888	888	888	888	1	1	33	1	24	1	55	1	1	28	3	27	32	32	2	0	1
1974	0	61.75	1	1	1	2	2	2	13	16	1	27	2	30	4	2	777	4	2	888	888	888	888	2	888	888	888	888	888	888	888	888	2	2	888	2	888	1	40	1	1	30	3	21	27	18	2	0	1
1976	0	61.64	10	2	2	1	2	2	10	24	2	888	888	888	888	888	888	888	2	888	888	888	888	2	888	888	888	888	888	888	888	888	2	2	888	2	888	1	50	1	1	24	2	24	32	23	1	2	2
1978	0	61.44	1	1	2	2	2	2	15	18	1	24	2	34	3	2	777	3	2	888	888	888	888	1	22	2	38	2	1	2	2	2	1	2	888	1	20	1	58	1	1	28	4	20	28	61	1	1	1
1982	0	67.69	1	1	2	2	2	2	13	27	1	27	2	19	22	2	777	22	2	888	888	888	888	2	888	888	888	888	888	888	888	888	10	2	888	2	888	1	49	1	1	21	0	888	888	888	2	0	1
1987	0	66.68	3	2	2	2	2	1	11	18	1	25	2	28	5	2	777	5	2	888	888	888	888	2	888	888	888	888	888	888	888	888	4	2	888	2	888	1	41	2	1	28	3	23	30	6	1	1	2
1992	0	48.56	1	1	2	2	2	2	11	20	1	20	2	22	7	2	777	7	2	888	888	888	888	2	888	888	888	888	888	888	888	888	4	1	3	1	3	2	888	888	1	21	2	28	31	27	1	2	1
1994	0	55.82	1	1	2	2	2	2	14	16	1	16	2	23	15	2	777	15	2	888	888	888	888	1	23	2	28	4	1	2	2	2	10	1	0	1	2	1	49	1	1	28	1	34	34	10	1	1	1
1996	0	55.09	1	2	1	2	2	2	12	19	1	19	2	24	5	2	777	5	1	20	2	18	2	2	888	888	888	888	888	888	888	888	2	1	18	1	2	1	53	1	2	37	2	30	36	14	2	0	1
1997	0	55.19	1	1	2	2	2	2	13	16	1	16	2	21	4	2	777	4	1	18	2	24	10	2	888	888	888	888	888	888	888	888	12	2	888	1	4	1	53	1	1	26	3	26	33	28	2	0	1
1999B	0	60.84	1	1	2	2	2	2	12	17	1	18	2	6	32	2	777	32	2	888	888	888	888	2	888	888	888	888	888	888	888	888	3	1	8	1	2	1	56	1	1	28	1	51	51	12	1	3	2
3000	0	47.77	10	2	2	2	2	1	11	26	2	888	888	888	888	888	888	888	2	888	888	888	888	2	888	888	888	888	888	888	888	888	1	2	888	2	888	1	33	1	2	30	2	20	24	12	2	0	2
3001	0	57.56	9	2	2	1	2	2	13	17	1	18	2	17	10	2	777	10	2	888	888	888	888	2	888	888	888	888	888	888	888	888	4	2	888	2	888	1	45	1	1	25	5	20	41	17	2	0	2
3002	0	57.56	1	1	2	2	2	2	14	18	1	18	2	39	0	2	777	0	2	888	888	888	888	2	888	888	888	888	888	888	888	888	3	2	888	2	888	1	54	1	1	30	0	888	888	888	2	0	1
3004B	0	60.76	1	1	2	2	2	2	13	18	1	18	2	32	7	2	777	7	2	888	888	888	888	2	888	888	888	888	888	888	888	888	1	1	32	2	888	1	55	1	2	35	2	26	28	12	2	0	1
3006	0	57.31	1	1	2	2	2	2	10	17	1	17	2	26	2	2	777	2	2	888	888	888	888	2	888	888	888	888	888	888	888	888	2	1	7	2	888	1	55	1	2	36	2	26	28	14	2	0	1
3007	0	56.73	1	1	2	2	2	2	15	18	1	18	2	4	30	2	777	30	2	888	888	888	888	2	888	888	888	888	888	888	888	888	7	1	2	2	888	1	52	1	1	28	3	23	33	25	1	1	1
3008	0	58.4	1	1	2	2	2	2	12	16	1	18	2	30	5	2	777	5	2	888	888	888	888	1	20	2	35	2	1	2	2	2	3	2	888	2	888	1	56	1	1	30	4	20	29	45	1	3	1
3011	0	58.28	1	1	2	2	2	2	10	19	1	19	2	45	26	2	777	26	2	888	888	888	888	2	888	888	888	888	888	888	888	888	1	2	888	2	888	1	51	1	1	30	4	22	31	7	2	0	2
3013	0	56.58	1	1	2	2	2	2	11	18	1	18	2	26	12	2	777	12	2	888	888	888	888	2	888	888	888	888	888	888	888	888	2	1	13	1	0	1	43	2	1	28	4	23	30	14	2	0	1
3016	0	62.61	1	1	2	2	2	2	12	17	1	19	2	25	10	2	777	10	2	888	888	888	888	2	888	888	888	888	888	888	888	888	1	1	7	1	0	1	59	1	2	40	3	19	35	9	1	1	1
3018	0	65.8	1	1	2	2	2	2	999	18	2	888	888	888	888	888	888	888	2	888	888	888	888	2	888	888	888	888	888	888	888	888	3	1	25	1	6	1	999	1	1	999	3	999	999	27	2	0	1
3021	0	64.41	1	2	1	2	2	2	12	18	2	888	888	888	888	888	888	888	2	888	888	888	888	2	888	888	888	888	888	888	888	888	1	1	30	2	888	1	50	1	1	26	3	19	23	36	2	0	1
3025	0	68.34	999	1	2	2	2	2	999	999	1	999	2	30	20	2	777	20	2	888	888	888	888	2	888	888	888	888	888	888	888	888	1	1	38	2	888	1	38	2	1	20	4	16	20	18	2	0	1
3027	0	68.18	3	1	2	2	2	2	13	21	1	24	2	38	6	2	777	6	2	888	888	888	888	1	36	2	22	10	1	2	2	2	6	2	888	1	8	1	54	1	1	30	2	31	34	27	1	1	1
3029	0	69.33	1	1	2	2	2	2	13	20	2	888	888	888	888	888	888	888	2	888	888	888	888	2	888	888	888	888	888	888	888	888	3	1	10	1	1	1	55	1	1	28	2	28	31	4	1	2	2
3032	0	67.72	1	2	1	2	2	2	12	18	1	25	2	28	3	2	777	3	1	28	2	27	8	2	888	888	888	888	888	888	888	888	6	2	888	2	888	1	49	1	1	29	2	21	23	1	2	0	1
3034	0	66.42	3	1	2	2	2	1	13	15	1	18	2	12	8	1	2	18	2	888	888	888	888	2	888	888	888	888	888	888	888	888	4	2	888	2	888	1	53	1	1	28	4	29	35	77	2	0	1
3035	0	66.23	1	1	2	2	2	2	13	16	1	18	2	999	41	2	777	6	2	888	888	888	888	1	25	2	30	10	1	2	2	2	999	2	888	2	888	1	52	1	1	28	4	23	37	44	2	0	1
3037	0	47.65	1	1	2	2	2	2	11	24	1	18	2	18	10	1	10	10	2	888	888	888	888	2	888	888	888	888	888	888	888	888	1	2	888	1	18	2	888	888	1	26	3	27	44	33	2	0	1
3042B	0	52.77	1	1	2	2	2	2	15	17	1	16	2	31	1	1	1	1	2	888	888	888	888	1	21	1	777	6	1	2	1	2	5	2	888	1	25	2	888	888	1	30	4	24	31	48	1	1	1
3044	0	56.44	1	1	2	2	2	2	12	13	1	14	2	41	10	1	4	10	1	36	2	10	10	1	23	2	24	1	1	2	2	2	999	2	888	2	888	2	49	1	2	35	2	29	36	17	1	2	1
3046	0	58.59	1	2	1	2	2	2	13	20	1	20	2	37	17	2	777	17	2	888	888	888	888	2	888	888	888	888	888	888	888	888	3	2	888	1	0	1	49	1	2	20	1	33	33	14	2	0	1
3047B	0	60.7	1	1	2	2	2	2	15	18	1	19	2	36	4	2	777	4	2	888	888	888	888	1	24	2	11	25	1	2	2	2	2	2	888	2	888	1	56	1	1	28	2	21	23	6	2	0	1
3048	0	56.97	7	1	2	2	2	1	12	20	1	20	2	25	9	2	777	9	2	888	888	888	888	2	888	888	888	888	888	888	888	888	1	1	25	2	888	1	55	1	1	32	3	27	31	28	2	0	1
3049	0	61.1	1	1	2	2	2	2	14	18	1	18	2	22	20	2	777	20	2	888	888	888	888	2	888	888	888	888	888	888	888	888	1	1	25	1	0	1	53	1	1	28	2	18	21	5	2	0	1
3052	0	59.75	1	1	2	2	2	2	13	21	2	888	888	888	888	888	888	888	2	888	888	888	888	2	888	888	888	888	888	888	888	888	1	2	888	2	888	1	48	2	1	18	4	22	30	10	1	1	1
3053	0	60.35	1	1	2	2	2	2	999	999	1	25	2	999	2	2	777	2	2	888	888	888	888	2	888	888	888	888	888	888	888	888	2	2	888	2	888	1	56	1	1	21	1	25	25	0	2	0	1
3060	0	63.6	1	1	2	2	2	2	15	18	1	18	2	45	3	2	777	3	2	888	888	888	888	1	21	2	23	8	2	2	2	1	6	1	20	2	888	1	54	1	2	25	2	22	24	4	1	1	1
3064	0	63.4	1	1	2	2	2	2	15	18	1	18	2	15	30	2	777	30	2	888	888	888	888	1	25	2	25	999	1	2	2	2	999	2	888	2	888	1	55	1	1	999	0	888	888	888	1	1	1
3065	0	64.33	1	1	2	2	2	2	13	19	1	20	2	30	15	2	777	15	2	888	888	888	888	2	888	888	888	888	888	888	888	888	1	1	15	1	1	1	49	1	1	21	2	30	32	23	2	0	1
3066B	0	65.67	3	1	2	2	2	2	12	16	1	12	2	30	17	1	17	17	2	888	888	888	888	1	28	2	30	7	1	2	2	2	4	2	888	1	1	1	47	2	2	22	1	26	26	6	2	0	1
3067	0	65	3	1	2	2	2	2	13	17	1	16	2	41	9	2	777	9	2	888	888	888	888	2	888	888	888	888	888	888	888	888	4	2	888	2	888	1	55	1	2	32	3	26	30	12	2	0	2
3071	0	68.51	1	1	2	2	2	2	13	999	1	21	2	46	1	2	777	1	2	888	888	888	888	2	888	888	888	888	888	888	888	888	5	2	888	1	4	1	45	1	1	28	2	20	22	0	2	0	2
3074	0	67.29	1	1	2	2	2	2	11	888	2	888	888	888	888	888	888	888	2	888	888	888	888	2	888	888	888	888	888	888	888	888	888	2	888	2	888	1	57	2	1	28	0	888	888	888	2	0	1
3077	0	66.87	3	2	2	2	2	1	13	14	1	18	2	23	25	2	777	25	2	888	888	888	888	2	888	888	888	888	888	888	888	888	3	2	888	2	888	1	43	1	1	25	2	24	27	2	2	0	1
3078	0	69.62	1	1	2	2	2	2	12	21	1	18	2	35	10	1	0	10	2	888	888	888	888	2	888	888	888	888	888	888	888	888	1	2	888	1	1	1	44	2	2	42	4	23	29	21	2	0	1
3081	0	46.56	1	1	2	2	2	2	13	20	2	888	888	888	888	888	888	888	2	888	888	888	888	2	888	888	888	888	888	888	888	888	3	2	888	1	26	2	888	888	1	27	2	32	35	22	1	1	2
3082	0	50.87	1	1	2	2	2	2	12	16	1	16	2	18	14	2	777	14	2	888	888	888	888	2	888	888	888	888	888	888	888	888	3	2	888	1	0	2	888	888	1	28	3	28	33	31	1	2	1
3086	0	56.02	1	1	2	2	2	2	12	18	1	16	2	7	4	2	777	4	2	888	888	888	888	1	23	2	13	10	1	2	1	2	6	2	888	1	6	1	52	1	1	28	4	23	39	57	2	0	1
3089	0	61.08	1	1	2	2	2	2	15	24	1	25	2	20	10	2	777	10	2	888	888	888	888	2	888	888	888	888	888	888	888	888	3	1	5	2	888	1	51	1	1	28	1	27	27	0	2	0	1
3090	0	60.65	1	1	2	2	2	2	14	20	1	16	2	44	0	1	0	0	2	888	888	888	888	2	888	888	888	888	888	888	888	888	4	2	888	2	888	1	40	2	2	25	0	888	888	888	2	0	1
3095B	0	60.46	1	1	2	2	2	2	14	15	1	18	2	35	8	2	777	8	2	888	888	888	888	2	888	888	888	888	888	888	888	888	8	1	36	2	888	1	46	2	1	22	2	19	24	2	2	0	2
3096	0	60.15	1	1	2	2	2	2	16	20	1	20	2	36	4	2	777	4	2	888	888	888	888	1	25	2	34	1	1	2	2	2	15	1	18	1	17	1	50	1	1	28	1	42	42	45	1	4	1
3097	0	57.93	1	1	2	2	2	2	12	18	1	17	2	28	12	2	777	12	2	888	888	888	888	2	888	888	888	888	888	888	888	888	2	1	6	1	15	1	55	1	1	28	0	888	888	888	1	3	1
3102	0	63.75	1	1	2	2	2	2	12	17	1	17	2	41	3	2	777	3	2	888	888	888	888	2	888	888	888	888	888	888	888	888	1	1	40	2	888	1	52	1	1	30	2	21	23	1	2	0	1
3104	0	61.97	2	2	2	2	2	1	12	18	1	18	2	10	34	2	777	34	2	888	888	888	888	2	888	888	888	888	888	888	888	888	7	2	888	2	888	1	52	1	1	30	2	33	37	36	1	3	1
3105	0	64.8	1	2	1	2	2	2	10	26	2	888	888	888	888	888	888	888	2	888	888	888	888	2	888	888	888	888	888	888	888	888	1	2	888	2	888	1	55	1	1	28	5	27	42	54	2	0	1
3110B	0	62.22	1	1	2	2	2	2	14	18	1	18	2	30	14	2	777	14	2	888	888	888	888	2	888	888	888	888	888	888	888	888	1	1	23	2	888	1	55	1	1	30	3	25	31	15	2	0	1
3115B	0	67.37	1	1	2	2	2	2	13	17	2	888	888	888	888	888	888	888	2	888	888	888	888	2	888	888	888	888	888	888	888	888	1	2	888	2	888	1	48	1	1	21	2	20	30	4	2	0	1
3116B/C	0	69.63	1	1	1	2	2	2	13	21	1	21	2	43	5	2	777	5	2	888	888	888	888	2	888	888	888	888	888	888	888	888	1	1	15	2	888	1	46	1	1	27	2	24	26	1	2	0	1
3119	0	66.96	10	2	2	2	1	2	999	999	2	888	888	888	888	888	888	888	2	888	888	888	888	2	888	888	888	888	888	888	888	888	1	2	888	1	10	1	53	1	1	28	4	28	40	1	1	0	2
3123	0	69.49	1	1	2	2	2	2	14	18	1	29	2	999	2	2	777	2	2	888	888	888	888	2	888	888	888	888	888	888	888	888	5	2	888	2	888	1	31	2	1	28	1	22	22	0	1	2	1
3126	0	47.33	1	1	2	2	2	2	13	16	1	16	1	777	29	2	777	29	2	888	888	888	888	2	888	888	888	888	888	888	888	888	5	2	888	1	0	2	888	888	1	21	2	39	42	7	2	0	2
3129	0	56.27	7	1	2	2	2	2	13	16	1	19	2	29	10	2	777	10	2	888	888	888	888	2	888	888	888	888	888	888	888	888	3	2	888	2	888	1	35	2	2	24	2	27	28	9	2	0	1
3130	0	54.92	10	2	2	2	2	1	12	18	1	18	2	14	23	2	777	23	2	888	888	888	888	2	888	888	888	888	888	888	888	888	2	1	7	1	1	1	41	2	1	28	3	19	31	18	2	0	1
3131	0	51.5	1	1	2	2	2	2	11	16	1	16	2	25	10	2	777	10	2	888	888	888	888	2	888	888	888	888	888	888	888	888	12	1	18	1	1	2	888	888	1	28	2	29	31	11	1	1	1
3132	0	51.48	1	1	2	2	2	2	13	18	1	18	2	9	24	2	777	24	2	888	888	888	888	2	888	888	888	888	888	888	888	888	3	1	9	2	888	2	888	888	1	999	2	40	42	12	2	0	1
3137	0	68.14	1	1	2	2	2	2	11	999	1	999	2	999	999	2	777	999	2	888	888	888	888	1	999	2	999	999	1	2	2	2	999	1	999	2	888	1	999	1	1	30	3	34	38	96	1	2	1
3140	0	66.65	1	1	2	2	2	2	12	15	1	18	2	24	21	2	777	21	2	888	888	888	888	1	42	2	44	0	1	2	2	2	7	2	888	1	4	1	44	2	1	24	3	22	35	10	1	1	2
3141	0	66.81	1	1	2	2	2	2	14	20	1	21	2	29	5	2	777	5	2	888	888	888	888	2	888	888	888	888	888	888	888	888	6	2	888	2	888	1	54	1	1	21	2	22	23	4	1	1	1
3142	0	68.01	1	1	2	2	2	2	11	20	1	18	2	38	0	1	0	0	1	27	2	38	6	1	24	2	42	2	2	2	2	1	2	1	6	1	0	1	39	2	1	28	3	22	28	6	2	0	1
3143	0	69.79	1	1	2	2	2	2	14	21	1	22	2	23	3	2	777	3	2	888	888	888	888	2	888	888	888	888	888	888	888	888	1	1	999	2	888	1	56	1	2	30	4	25	31	7	2	0	1
3145	0	58.99	1	1	2	2	2	2	999	999	1	999	2	999	2	2	777	2	1	20	2	37	999	1	19	2	999	999	1	2	2	2	999	1	30	2	888	1	50	1	1	28	3	19	24	4	2	0	2
3146B	0	59.49	1	1	2	2	2	2	13	18	1	18	2	28	9	2	777	9	2	888	888	888	888	2	888	888	888	888	888	888	888	888	2	1	28	1	1	1	50	1	1	28	2	23	31	10	2	0	1
3147	0	58.76	10	1	2	2	2	1	12	18	1	20	2	25	12	2	777	12	2	888	888	888	888	2	888	888	888	888	888	888	888	888	10	2	888	1	1	1	48	1	1	30	0	888	888	888	1	1	1
3150	0	61.27	1	1	2	2	2	2	11	16	1	18	2	29	10	2	777	10	2	888	888	888	888	2	888	888	888	888	888	888	888	888	3	2	888	1	2	1	52	1	1	30	2	23	25	10	2	0	1
3152	0	60.41	3	2	2	2	2	1	13	17	1	17	2	39	4	2	777	4	2	888	888	888	888	2	888	888	888	888	888	888	888	888	1	1	38	2	888	1	32	2	1	30	2	25	28	21	2	0	1
3155	0	56.52	1	1	2	2	2	2	13	13	1	15	2	31	12	2	777	12	2	888	888	888	888	2	888	888	888	888	888	888	888	888	6	2	888	1	5	1	50	1	1	28	3	31	33	36	1	1	2
3157	0	57.72	1	1	2	2	2	2	12	18	1	18	2	36	3	2	777	3	1	22	2	33	2	1	24	2	18	15	2	1	2	2	2	2	888	1	1	1	45	1	1	21	1	22	22	1	2	0	1
3158	0	60.73	1	1	2	2	2	2	14	16	1	16	2	20	24	2	777	24	2	888	888	888	888	2	888	888	888	888	888	888	888	888	12	2	888	2	888	1	40	1	1	27	2	17	20	14	1	1	2
3159	0	66.35	1	1	2	2	2	2	12	18	1	21	2	20	20	2	777	20	2	888	888	888	888	2	888	888	888	888	888	888	888	888	4	1	10	2	888	1	51	1	1	30	2	22	24	3	2	0	1
3161	0	64.17	1	1	2	2	2	2	11	18	1	22	2	38	4	2	777	4	2	888	888	888	888	2	888	888	888	888	888	888	888	888	4	2	888	2	888	1	52	1	1	28	3	27	32	44	1	1	1
3164	0	64.41	1	1	2	2	2	2	13	22	1	24	2	5	31	2	777	36	2	888	888	888	888	2	888	888	888	888	888	888	888	888	1	2	888	1	5	1	60	1	1	30	5	24	38	62	2	0	1
3169	0	61.86	1	1	2	2	2	2	11	18	1	18	2	40	4	2	777	4	2	888	888	888	888	1	21	2	40	2	2	2	2	1	7	1	0	2	888	1	52	1	1	21	2	21	24	0	2	0	1
3171	0	63.91	1	1	2	2	2	2	13	22	1	22	2	33	8	2	777	8	1	37	2	13	13	2	888	888	888	888	888	888	888	888	1	1	31	1	0	1	50	1	1	22	2	29	31	1	2	0	1
3172	0	63.45	3	1	2	2	2	2	13	18	1	20	2	35	3	2	777	3	2	888	888	888	888	1	26	2	36	1	1	2	2	2	1	2	888	1	2	1	54	1	2	34	4	20	29	10	2	0	1
3175	0	69.62	1	1	2	2	2	2	12	14	1	18	2	40	9	2	777	9	2	888	888	888	888	2	888	888	888	888	888	888	888	888	3	1	24	1	3	1	45	2	1	29	3	16	21	6	2	0	1
3179	0	69.18	1	1	2	2	2	2	13	22	2	888	888	888	888	888	888	888	2	888	888	888	888	1	25	2	38	6	2	2	2	1	1	2	888	2	888	1	50	1	1	28	2	24	32	13	1	1	2
3180	0	67.37	1	1	2	2	2	2	10	26	2	888	888	888	888	888	888	888	2	888	888	888	888	2	888	888	888	888	888	888	888	888	2	2	888	1	4	1	50	1	1	24	2	28	32	25	2	0	2
3181	0	66.74	1	1	2	2	2	2	12	18	1	22	2	999	15	2	777	15	2	888	888	888	888	1	35	2	20	10	1	2	2	2	2	2	888	2	888	1	48	1	2	50	2	27	28	17	2	0	1
3182B	0	69.16	1	1	2	2	2	2	12	16	1	17	2	44	5	2	777	5	1	28	2	41	0	2	888	888	888	888	888	888	888	888	6	1	25	1	0	1	50	1	2	999	2	22	26	1	2	0	2
3184	0	68.47	1	1	2	2	2	2	15	22	1	22	2	50	6	2	777	6	2	888	888	888	888	2	888	888	888	888	888	888	888	888	10	2	888	2	888	1	53	1	1	30	1	41	41	26	1	3	1
3191	0	60.65	3	2	2	2	2	1	13	17	1	21	2	999	7	2	777	7	2	888	888	888	888	1	25	2	35	0	1	2	2	2	2	1	25	1	0	1	50	1	1	28	4	20	30	21	2	0	1
3195	0	58.86	9	2	2	1	2	2	12	21	1	21	2	31	15	2	777	15	2	888	888	888	888	2	888	888	888	888	888	888	888	888	1	2	888	2	888	1	36	2	1	30	2	25	28	17	1	1	2
3196	0	61.08	1	2	1	2	2	2	12	15	1	16	2	19	28	2	777	28	1	23	2	38	0	2	888	888	888	888	888	888	888	888	4	2	888	1	2	1	50	1	1	30	4	16	23	10	2	0	1
3198B	0	61.04	1	1	2	2	2	2	16	18	1	17	2	11	30	2	777	30	2	888	888	888	888	2	888	888	888	888	888	888	888	888	10	1	14	2	888	1	50	1	1	24	2	34	37	15	2	0	2
3199	0	58.92	1	1	2	2	2	2	13	16	1	18	2	27	8	2	777	8	2	888	888	888	888	2	888	888	888	888	888	888	888	888	13	2	888	1	18	2	48	1	1	30	4	33	41	71	1	1	1
3201	0	60.04	1	1	2	2	2	2	13	16	1	17	2	15	25	2	777	25	2	888	888	888	888	2	888	888	888	888	888	888	888	888	15	1	15	1	3	1	55	2	1	21	1	30	30	9	2	0	2
3202	0	59.88	1	1	2	2	2	2	13	17	1	17	2	23	19	2	777	19	2	888	888	888	888	2	888	888	888	888	888	888	888	888	15	1	12	2	888	1	50	1	1	28	3	22	34	16	1	1	1
3205	0	61.57	1	1	2	2	2	2	11	18	1	24	2	36	1	2	777	1	1	19	2	42	0	1	21	2	38	2	1	2	2	2	32	2	888	1	5	1	56	2	1	28	4	20	28	27	1	1	1
3206	0	64.8	1	1	2	2	2	2	11	16	1	20	2	37	7	2	777	7	2	888	888	888	888	1	27	2	24	10	1	2	2	2	9	2	888	2	888	1	51	1	1	28	2	17	20	3	1	1	1
3208	0	65	1	1	2	2	2	2	13	21	1	20	2	34	7	2	777	7	2	888	888	888	888	2	888	888	888	888	888	888	888	888	2	2	888	2	888	1	49	1	1	24	2	24	25	3	2	0	1
3209	0	63.66	1	1	2	2	2	2	13	15	1	18	2	36	6	2	777	6	1	22	2	40	1	2	888	888	888	888	888	888	888	888	9	1	0	1	2	1	51	1	1	28	4	17	26	18	1	1	1
3211	0	65.02	2	1	2	2	2	2	13	26	1	27	2	30	3	2	777	3	2	888	888	888	888	1	35	2	26	4	2	1	2	2	1	1	25	2	888	1	56	1	1	28	2	32	35	12	2	0	1
3214	0	64.3	1	1	2	2	2	2	14	19	1	23	2	9	34	2	777	34	2	888	888	888	888	1	30	2	30	4	2	2	2	1	4	1	8	1	2	1	55	1	1	28	0	888	888	888	2	0	1
3215	0	64.3	1	1	2	2	2	2	11	19	1	19	2	33	14	2	777	14	2	888	888	888	888	2	888	888	888	888	888	888	888	888	4	1	4	2	888	1	33	2	1	20	2	21	23	18	2	0	1
3216	0	64.05	1	1	2	2	2	2	13	16	1	15	2	30	20	2	777	20	2	888	888	888	888	2	888	888	888	888	888	888	888	888	2	1	20	2	888	1	54	1	1	21	2	27	29	17	2	0	1
3218	0	63.93	1	1	2	2	2	2	12	20	1	24	2	27	10	2	777	10	2	888	888	888	888	1	27	2	33	3	2	2	2	1	20	1	26	1	2	1	54	1	1	21	2	36	38	18	2	0	2
3220	0	69.19	1	1	2	2	2	2	12	20	1	20	2	30	20	2	777	20	2	888	888	888	888	2	888	888	888	888	888	888	888	888	1	1	20	1	5	1	52	1	1	26	3	24	27	3	1	1	1
3221	0	69.13	10	1	2	2	2	2	14	24	2	888	888	888	888	888	888	888	2	888	888	888	888	2	888	888	888	888	888	888	888	888	3	1	0	2	888	1	49	1	1	28	2	24	28	3	2	0	2
3223	0	68.15	3	1	2	2	2	2	11	22	1	28	2	32	8	1	8	8	2	888	888	888	888	2	888	888	888	888	888	888	888	888	4	2	888	1	2	1	52	1	1	21	0	888	888	888	2	0	1
3224	0	69.68	1	1	2	2	2	2	14	18	1	21	2	42	6	2	777	6	2	888	888	888	888	1	27	2	39	3	1	2	2	2	25	1	3	2	888	2	54	1	1	24	2	22	24	4	1	1	1
3229	0	68.33	1	1	2	2	2	2	11	17	1	21	2	40	5	2	777	5	2	888	888	888	888	2	888	888	888	888	888	888	888	888	2	2	888	2	888	1	50	1	1	28	3	22	25	1	1	1	1
3233	0	68.1	1	1	2	2	2	2	13	22	2	888	888	888	888	888	888	888	2	888	888	888	888	2	888	888	888	888	888	888	888	888	1	1	21	1	8	1	51	1	1	24	3	23	31	27	2	0	1
3234	0	59.42	1	1	2	2	2	2	14	18	2	888	888	888	888	888	888	888	2	888	888	888	888	1	45	2	2	11	2	2	1	2	5	2	888	2	888	1	57	1	1	14	4	22	29	22	2	0	1
3237	0	58.69	1	1	2	2	2	2	13	13	1	21	2	34	3	2	777	3	2	888	888	888	888	1	24	2	30	4	2	2	2	1	3	1	30	1	1	1	34	2	1	28	4	19	29	29	2	0	1
3238	0	57.92	1	1	1	2	2	2	11	14	1	18	2	15	20	2	777	20	2	888	888	888	888	1	16	2	28	6	1	2	2	2	9	1	23	1	5	1	55	1	1	27	2	28	32	50	1	3	1
3239	0	60.4	1	2	1	2	2	2	11	17	2	888	888	888	888	888	888	888	2	888	888	888	888	2	888	888	888	888	888	888	888	888	3	2	888	2	888	1	43	1	1	25	0	888	888	888	2	0	2
3240	0	61.4	1	1	2	2	2	2	13	16	1	21	2	39	0	2	777	0	2	888	888	888	888	2	888	888	888	888	888	888	888	888	4	2	888	2	888	1	48	1	1	999	5	24	33	41	2	0	1
3242	0	61.27	10	2	2	2	1	2	13	999	2	888	888	888	888	888	888	888	2	888	888	888	888	2	888	888	888	888	888	888	888	888	1	2	888	2	888	1	48	2	1	30	3	18	32	124	2	0	2
3246	0	60.15	1	1	2	2	2	2	14	23	2	888	888	888	888	888	888	888	2	888	888	888	888	1	23	2	11	23	1	2	1	2	1	2	888	2	888	1	49	2	1	21	4	29	35	50	1	1	1
3247B	0	60.14	1	1	2	2	2	2	10	18	1	20	2	999	0	2	777	0	2	888	888	888	888	2	888	888	888	888	888	888	888	888	2	1	21	2	888	1	51	1	1	29	3	24	30	71	1	1	1
3248	0	57.57	1	1	1	2	2	2	13	16	1	18	2	33	4	2	777	4	1	22	2	34	1	1	18	2	38	1	1	2	2	2	1	1	15	2	888	1	47	2	1	21	4	17	24	39	1	1	2
3249	0	62.83	1	1	2	2	2	2	13	19	1	20	2	999	20	2	777	20	1	35	2	27	10	2	888	888	888	888	888	888	888	888	6	1	3	2	888	1	45	1	1	28	1	30	30	6	2	0	1
3250	0	66.37	3	1	2	2	2	2	15	17	2	888	888	888	888	888	888	888	2	888	888	888	888	2	888	888	888	888	888	888	888	888	1	1	20	1	4	1	42	2	1	28	3	20	22	2	1	1	1
3251	0	62.43	1	1	2	2	2	2	12	18	1	18	2	40	4	2	777	4	2	888	888	888	888	2	888	888	888	888	888	888	888	888	999	2	888	2	888	1	31	2	1	21	1	19	19	0	2	0	1
3253	0	62.84	3	1	2	2	2	2	13	16	2	888	888	888	888	888	888	888	1	20	2	42	1	1	27	2	22	10	1	2	2	2	6	1	10	1	20	1	56	1	2	35	3	19	28	18	2	0	1
3255	0	65.49	1	1	2	2	2	2	13	19	1	18	2	32	15	2	777	15	1	28	2	36	1	2	888	888	888	888	888	888	888	888	5	2	888	2	888	1	33	2	2	25	3	22	30	1	1	1	2
3256	0	62.71	1	1	2	2	2	2	999	999	1	20	2	15	30	2	777	30	2	888	888	888	888	2	888	888	888	888	888	888	888	888	5	2	888	2	888	1	53	1	1	28	0	888	888	888	2	0	1
3257	0	63.16	3	1	2	2	2	2	13	22	1	22	2	35	4	2	777	4	2	888	888	888	888	1	24	2	37	1	1	2	2	2	5	1	23	1	3	1	55	1	1	28	3	26	32	21	1	1	2
3260	0	65.55	3	1	2	2	2	2	15	24	1	24	2	39	2	2	777	2	2	888	888	888	888	2	888	888	888	888	888	888	888	888	1	1	29	1	6	1	55	1	2	32	2	27	31	15	1	1	1
3262B	0	65.76	1	1	2	2	2	2	12	18	1	19	2	37	7	1	0	7	2	888	888	888	888	1	21	2	42	2	1	2	2	2	999	1	38	2	888	1	42	2	1	28	0	888	888	888	2	0	1
3263	0	61.95	1	2	1	2	2	2	13	15	1	22	2	14	2	2	777	0	2	888	888	888	888	2	888	888	888	888	888	888	888	888	3	2	888	1	1	1	50	1	2	26	4	19	39	2	2	0	1
3264	0	67.18	1	1	2	2	2	2	12	18	1	21	2	35	14	2	777	14	2	888	888	888	888	2	888	888	888	888	888	888	888	888	6	2	888	2	888	1	60	1	1	28	3	25	29	3	1	1	1
3265B	0	67.36	3	1	2	2	2	2	15	18	1	21	999	2	0	2	777	2	2	888	888	888	888	2	888	888	888	888	888	888	888	888	4	1	20	2	888	1	42	1	2	24	4	19	22	3	2	0	2
3266	0	67.83	1	1	2	2	2	2	13	18	1	18	2	31	10	2	777	10	2	888	888	888	888	2	888	888	888	888	888	888	888	888	1	2	888	1	4	1	36	2	1	31	3	22	28	10	2	0	1
3269B	0	68.72	3	1	2	2	2	2	14	17	1	30	2	30	10	2	777	10	2	888	888	888	888	1	24	2	999	999	1	2	2	2	4	2	888	2	888	1	55	1	1	30	1	25	25	6	1	1	1
3270	0	66.9	10	2	2	2	2	1	14	21	1	26	2	40	0	2	777	0	2	888	888	888	888	2	888	888	888	888	888	888	888	888	4	1	14	1	1	1	44	1	1	28	4	23	31	18	2	0	1
3273B	0	67.35	1	1	2	2	2	2	13	22	1	30	2	37	4	2	777	4	2	888	888	888	888	2	888	888	888	888	888	888	888	888	3	2	888	2	888	1	40	1	1	20	0	888	888	888	1	2	1
3277B	0	67.92	1	1	2	2	2	2	11	999	1	18	2	47	3	2	777	3	2	888	888	888	888	1	23	2	40	4	1	2	2	2	999	1	22	1	1	1	52	1	1	25	2	24	26	0	1	3	1
3279	0	61.22	1	1	2	2	2	2	13	19	1	22	2	28	8	2	777	8	2	888	888	888	888	2	888	888	888	888	888	888	888	888	1	2	888	2	888	1	49	1	1	28	2	26	29	30	2	0	1
3280	0	57.72	10	2	2	2	2	1	13	25	2	888	888	888	888	888	888	888	2	888	888	888	888	2	888	888	888	888	888	888	888	888	1	2	888	1	4	1	51	2	1	3	3	23	24	9	2	0	1
3281	0	56.57	3	1	2	2	2	2	15	38	2	888	888	888	888	888	888	888	2	888	888	888	888	2	888	888	888	888	888	888	888	888	1	2	888	1	17	1	52	1	1	28	0	888	888	888	2	0	1
3284	0	56.62	1	1	2	2	2	2	15	24	2	888	888	888	888	888	888	888	2	888	888	888	888	2	888	888	888	888	888	888	888	888	4	2	888	1	1	2	888	888	2	30	2	41	43	30	2	0	1
3285	0	61.05	1	1	2	2	2	2	12	17	1	19	2	41	0	2	777	0	2	888	888	888	888	1	19	2	35	3	2	2	2	1	1	2	888	2	888	1	59	1	1	30	5	20	27	82	2	0	1
3286B	0	57.29	1	1	2	2	2	2	11	17	2	888	888	888	888	888	888	888	1	24	2	10	0	1	22	2	31	0	1	2	2	2	3	2	888	1	999	1	54	1	1	21	2	26	30	0	2	1	2
3289	0	60.53	1	1	2	2	2	2	14	20	1	27	2	27	6	2	777	6	1	24	2	34	2	2	888	888	888	888	888	888	888	888	2	1	14	1	1	1	47	2	1	30	3	24	30	19	2	0	1
3291	0	59.41	1	1	2	2	2	2	13	21	1	21	2	10	27	2	777	27	2	888	888	888	888	2	888	888	888	888	888	888	888	888	1	2	888	2	888	1	50	1	1	26	3	24	30	86	2	0	1
3293	0	58.8	2	2	2	2	2	1	14	16	1	16	2	27	15	2	777	15	1	22	2	35	1	1	27	2	29	2	1	2	2	2	1	2	888	1	2	1	32	2	2	20	4	17	27	27	1	2	1
3295	0	62.42	1	2	1	2	2	2	15	17	1	19	2	37	6	2	777	6	1	26	2	32	5	2	888	888	888	888	888	888	888	888	10	2	888	2	888	1	49	1	1	21	2	19	21	15	2	0	1
3296B	0	66.8	3	1	2	2	2	2	11	20	1	20	2	37	10	2	777	10	2	888	888	888	888	2	888	888	888	888	888	888	888	888	2	1	999	1	1	1	43	2	1	30	3	21	27	2	2	0	1
3299	0	62.48	1	1	2	2	2	2	10	22	1	22	2	40	0	2	777	0	2	888	888	888	888	2	888	888	888	888	888	888	888	888	1	1	21	1	5	1	53	1	1	27	3	24	32	35	2	0	1
3300	0	62.6	3	2	2	2	2	1	11	21	1	21	2	32	11	2	777	11	2	888	888	888	888	2	888	888	888	888	888	888	888	888	4	1	25	1	1	1	50	1	1	23	2	28	31	14	1	1	1
3303	0	64.96	3	2	2	2	2	1	15	20	2	888	888	888	888	888	888	888	2	888	888	888	888	2	888	888	888	888	888	888	888	888	2	2	888	1	10	1	34	1	1	10	2	31	33	15	2	0	1
3305	0	64.04	1	1	2	2	2	2	11	21	1	21	2	41	2	2	777	2	2	888	888	888	888	1	25	2	30	5	1	2	2	2	1	2	888	1	0	1	44	2	1	27	3	24	28	28	1	1	1
3306	0	62.29	1	1	2	2	2	2	10	18	1	18	2	32	6	2	777	6	2	888	888	888	888	1	28	2	33	2	1	2	2	2	3	1	20	2	888	1	50	1	1	28	4	21	30	55	2	0	1
3307	0	63.3	1	2	1	2	2	2	14	16	1	19	2	30	6	2	777	6	2	888	888	888	888	2	888	888	888	888	888	888	888	888	2	2	888	2	888	1	48	1	1	30	5	18	34	6	2	0	1
3311	0	69.35	1	1	2	2	2	2	12	21	1	21	2	44	3	1	7	10	2	888	888	888	888	1	27	2	42	1	1	2	2	2	1	2	888	2	888	1	48	2	1	30	2	26	30	12	2	0	1
3312	0	66.65	1	1	2	2	2	2	13	17	1	22	2	36	8	2	777	8	2	888	888	888	888	2	888	888	888	888	888	888	888	888	1	1	20	2	888	1	50	1	1	28	5	25	30	7	2	0	1
3314	0	66.73	1	1	2	2	2	2	14	22	1	21	2	33	12	2	777	12	2	888	888	888	888	2	888	888	888	888	888	888	888	888	1	2	888	2	888	1	53	1	1	28	3	28	34	40	2	0	1
3315	0	68.41	1	1	2	2	2	2	13	19	1	19	2	34	14	2	777	14	2	888	888	888	888	2	888	888	888	888	888	888	888	888	1	2	888	2	888	1	60	1	1	30	3	23	27	6	1	2	1
3316	0	66.97	1	1	2	2	2	2	12	19	1	19	2	32	23	2	777	23	2	888	888	888	888	2	888	888	888	888	888	888	888	888	1	1	12	2	888	1	46	1	1	26	3	21	28	8	2	0	1
3320	0	67.56	1	1	2	2	2	2	13	28	1	19	2	48	0	1	0	0	2	888	888	888	888	2	888	888	888	888	888	888	888	888	1	2	888	1	30	1	59	1	1	28	4	33	43	78	1	2	1
3322B	0	68.98	1	1	2	2	2	2	11	22	1	26	2	32	7	2	777	7	2	888	888	888	888	2	888	888	888	888	888	888	888	888	1	2	888	1	5	1	46	2	1	25	5	24	37	37	1	1	1
3324	0	47.06	1	1	2	2	2	2	13	16	1	16	2	13	16	2	777	16	2	888	888	888	888	2	888	888	888	888	888	888	888	888	7	1	8	1	0	2	888	888	1	30	2	32	34	36	2	0	1
3325	0	50.74	1	1	2	2	2	2	13	15	1	15	2	17	19	2	777	19	2	888	888	888	888	1	37	1	777	13	2	2	1	2	12	2	888	1	2	2	888	888	2	14	2	35	37	8	1	1	1
3326	0	49.09	1	1	2	2	2	2	13	23	1	23	2	18	3	1	1	4	2	888	888	888	888	2	888	888	888	888	888	888	888	888	4	2	888	1	3	2	888	888	1	25	1	27	27	13	1	1	1
3328	0	51.19	1	1	1	2	2	2	13	14	1	14	2	19	18	1	5	18	2	888	888	888	888	2	888	888	888	888	888	888	888	888	8	2	888	2	888	1	31	2	2	30	5	20	32	72	2	0	1
3330	0	47.25	10	2	2	2	2	1	11	28	2	888	888	888	888	888	888	888	2	888	888	888	888	2	888	888	888	888	888	888	888	888	2	2	888	2	888	2	888	888	1	7	0	888	888	888	2	0	2
3331	0	50.04	3	2	2	2	2	1	15	16	1	17	2	19	13	1	1	13	2	888	888	888	888	1	35	2	0	0	2	2	1	2	3	1	18	2	888	1	49	1	2	35	2	26	31	12	2	0	2
3334B	0	47.32	1	1	2	2	2	2	13	25	1	25	2	20	1	2	777	1	2	888	888	888	888	2	888	888	888	888	888	888	888	888	1	1	14	1	2	2	888	888	1	20	3	28	31	30	2	0	1
3337	0	52.82	1	1	2	2	2	2	9	18	1	18	2	30	4	2	777	4	2	888	888	888	888	2	888	888	888	888	888	888	888	888	1	1	26	1	0	1	52	1	1	22	3	23	27	15	2	0	1
3340	0	54.9	1	1	2	2	2	2	15	18	1	18	2	10	26	2	777	26	2	888	888	888	888	2	888	888	888	888	888	888	888	888	6	1	8	2	888	1	49	1	1	22	2	33	35	16	1	1	1
3341	0	57.98	1	1	2	2	2	2	12	999	1	17	2	31	13	2	777	13	2	888	888	888	888	1	30	2	30	1	1	2	2	2	4	1	31	2	888	1	53	1	1	999	3	18	30	8	1	1	2
3342	0	57	1	1	2	2	2	2	15	16	1	16	2	36	7	2	777	7	1	16	2	41	0	1	26	2	19	12	2	2	2	1	8	2	888	2	888	1	47	1	2	29	3	23	25	1	2	0	1
3343	0	58.87	4	1	2	2	2	2	13	17	1	18	2	35	6	2	777	6	2	888	888	888	888	1	23	2	31	5	2	2	2	1	10	1	0	2	888	1	37	2	1	999	3	28	32	35	2	0	2
3344	0	56.6	1	1	2	2	2	2	12	19	1	19	2	24	13	1	7	20	2	888	888	888	888	2	888	888	888	888	888	888	888	888	1	2	888	2	888	1	49	1	1	28	2	28	31	19	2	0	1
3345	0	60.85	3	2	2	2	2	1	13	999	1	17	2	34	10	2	777	10	2	888	888	888	888	1	34	2	999	4	1	2	2	2	4	2	888	2	888	1	52	1	999	999	3	26	28	13	2	0	2
3346	0	57.59	10	2	2	2	2	1	15	999	2	888	888	888	888	888	888	888	2	888	888	888	888	2	888	888	888	888	888	888	888	888	3	1	18	2	888	1	55	1	2	999	1	19	19	48	1	1	2
3349	0	56.65	1	1	2	2	2	2	11	11	1	17	2	22	13	2	777	13	2	888	888	888	888	2	888	888	888	888	888	888	888	888	1	1	20	2	888	1	54	1	1	28	4	24	35	53	1	1	1
3350	0	60.34	1	1	2	2	2	2	12	21	1	21	2	31	10	2	777	10	2	888	888	888	888	2	888	888	888	888	888	888	888	888	1	1	14	2	888	1	43	1	1	999	2	27	29	24	2	0	1
3351B	0	57.11	1	2	1	2	1	2	11	18	1	18	2	27	12	2	777	12	2	888	888	888	888	2	888	888	888	888	888	888	888	888	999	2	888	2	888	1	30	2	1	5	1	31	31	999	2	0	1
3352B	0	61.18	3	1	2	2	2	2	14	18	2	888	888	888	888	888	888	888	2	888	888	888	888	2	888	888	888	888	888	888	888	888	4	2	888	2	888	1	53	1	1	20	0	888	888	888	2	0	1
3354	0	64.73	1	1	2	2	2	2	14	20	1	20	2	34	5	2	777	5	2	888	888	888	888	2	888	888	888	888	888	888	888	888	3	2	888	2	888	1	38	2	2	999	3	27	34	24	2	0	2
3356	0	64.01	1	1	2	2	2	2	13	23	1	23	2	36	3	2	777	3	2	888	888	888	888	1	24	2	34	10	1	2	2	2	1	1	34	2	888	1	47	1	1	28	2	27	28	4	1	1	1
3359B	0	66.62	1	1	2	2	2	2	12	19	1	21	2	36	6	2	777	6	2	888	888	888	888	2	888	888	888	888	888	888	888	888	3	1	10	1	3	1	30	2	2	10	3	20	26	30	2	0	1
3361	0	63.66	1	1	2	2	2	2	14	21	1	21	2	20	11	2	777	11	2	888	888	888	888	1	38	2	34	3	2	2	2	1	1	2	888	2	888	1	45	2	2	999	3	24	29	36	1	1	1
3362	0	65.81	1	1	2	2	2	2	12	21	1	21	2	35	8	2	777	8	2	888	888	888	888	2	888	888	888	888	888	888	888	888	1	2	888	1	1	2	60	1	1	28	3	24	30	13	2	0	1
3364	0	68.04	10	2	2	2	1	2	17	28	2	888	888	888	888	888	888	888	2	888	888	888	888	2	888	888	888	888	888	888	888	888	2	2	888	2	888	1	60	1	1	4	1	35	35	12	2	0	2
3366	0	69.19	3	1	2	2	2	2	12	22	1	23	2	20	24	2	777	24	2	888	888	888	888	2	888	888	888	888	888	888	888	888	1	2	888	1	10	1	53	1	1	35	4	30	37	16	1	1	1
3370	0	49.13	1	1	2	2	2	2	10	17	1	18	2	12	16	2	777	16	2	888	888	888	888	2	888	888	888	888	888	888	888	888	4	2	888	2	888	2	888	888	1	23	4	28	35	20	1	1	1
3372	0	50.44	1	1	2	2	2	2	15	17	1	21	2	20	7	2	777	7	2	888	888	888	888	2	888	888	888	888	888	888	888	888	1	2	888	1	5	1	45	1	1	21	3	27	35	38	1	1	2
3373	0	47.06	1	1	2	2	2	2	12	16	1	16	1	777	31	2	777	31	2	888	888	888	888	2	888	888	888	888	888	888	888	888	999	2	888	1	21	2	888	888	2	21	2	32	39	48	2	0	1
3376	0	49.81	1	1	2	2	2	2	14	20	1	20	2	24	5	2	777	5	2	888	888	888	888	1	41	1	777	8	2	1	2	2	9	1	3	1	16	2	888	888	1	28	2	27	39	15	1	1	2
3377	0	49.16	1	1	2	2	2	2	12	35	1	18	2	1	30	1	30	30	2	888	888	888	888	2	888	888	888	888	888	888	888	888	1	2	888	2	888	1	48	1	2	28	0	888	888	888	2	0	2
3379B	0	51.23	1	1	2	2	2	2	12	21	1	26	2	31	4	2	777	4	2	888	888	888	888	2	888	888	888	888	888	888	888	888	4	2	888	1	10	2	888	888	1	21	2	37	35	14	1	1	1
3380	0	47.47	1	1	2	2	2	2	13	17	1	17	2	16	10	2	777	10	2	888	888	888	888	2	888	888	888	888	888	888	888	888	1	1	15	2	888	2	888	888	1	21	3	21	26	31	2	0	1
3383	0	49.12	1	2	1	2	2	2	15	16	1	16	2	20	0	2	777	0	1	16	2	18	3	2	888	888	888	888	888	888	888	888	2	2	888	2	888	2	888	888	999	7	4	999	999	1	1	1	1
3384	0	51.9	1	1	2	2	2	2	14	21	1	21	2	24	6	2	777	6	2	888	888	888	888	2	888	888	888	888	888	888	888	888	3	2	888	1	25	2	888	888	1	25	3	33	39	18	2	0	1
3389	0	54.89	5	2	2	2	1	2	12	24	2	888	888	888	888	888	888	888	2	888	888	888	888	2	888	888	888	888	888	888	888	888	1	2	888	1	23	1	50	1	1	30	5	28	28	0	1	4	2
3393	0	55.53	1	1	2	2	2	2	9	999	1	18	2	26	11	2	777	11	2	888	888	888	888	1	33	2	2	20	2	2	1	2	3	2	888	1	1	1	999	1	2	999	0	888	888	888	1	3	1
3394	0	55.9	1	1	2	2	2	2	10	17	1	18	2	22	15	2	777	15	2	888	888	888	888	1	48	2	7	0	2	2	1	2	4	2	888	2	888	1	52	1	2	24	0	888	888	888	2	0	1
3396	0	56.53	9	2	2	1	2	2	999	999	2	888	888	888	888	888	888	888	1	19	2	18	10	2	888	888	888	888	888	888	888	888	1	2	888	1	1	1	48	1	1	28	5	20	38	5	2	0	2
3397	0	55.32	1	1	2	2	2	2	12	17	1	15	2	20	20	1	20	20	2	888	888	888	888	1	41	2	11	3	2	2	1	2	1	2	888	1	3	1	51	2	2	15	2	29	31	42	2	0	1
3398	0	55.9	1	1	2	2	2	2	12	15	1	17	2	10	18	2	777	18	1	17	2	37	1	2	888	888	888	888	888	888	888	888	20	1	12	1	2	1	52	1	1	30	1	39	39	8	1	7	1
3403	0	57.1	1	1	2	2	2	2	11	15	1	18	2	18	21	2	777	21	2	888	888	888	888	2	888	888	888	888	888	888	888	888	2	1	10	1	0	1	39	2	1	28	3	16	20	1	2	0	1
3404	0	65.07	10	2	2	2	1	2	13	999	2	888	888	888	888	888	888	888	2	888	888	888	888	1	38	2	25	2	2	2	2	1	1	2	888	1	10	1	45	2	1	30	2	22	25	2	2	0	2
3405	0	64.69	7	1	2	2	2	2	12	20	1	24	2	33	6	2	777	6	2	888	888	888	888	2	888	888	888	888	888	888	888	888	3	2	888	1	4	1	31	2	1	29	2	24	30	2	1	1	1
3407	0	63.95	1	1	2	2	2	2	13	16	1	15	2	20	44	2	777	44	2	888	888	888	888	2	888	888	888	888	888	888	888	888	2	1	28	2	888	1	54	1	1	35	2	19	27	12	2	0	1
3408	0	63.17	1	1	2	2	2	2	16	17	1	18	2	32	8	2	777	8	2	888	888	888	888	2	888	888	888	888	888	888	888	888	4	1	28	2	888	1	56	1	2	20	3	22	27	0	1	1	2
3409B	0	67.44	1	1	2	2	2	2	14	21	1	21	2	46	0	2	777	0	2	888	888	888	888	2	888	888	888	888	888	888	888	888	1	1	37	2	888	1	51	1	1	31	3	23	27	34	2	0	2
3412B	0	66.87	3	1	2	2	2	2	13	19	1	28	2	30	8	2	777	8	2	888	888	888	888	1	28	2	38	0	2	2	2	1	2	1	10	2	888	1	46	1	1	34	3	21	37	6	1	1	1
3413	0	67.09	1	1	2	2	2	2	16	18	1	19	2	50	7	2	777	7	2	888	888	888	888	2	888	888	888	888	888	888	888	888	3	1	20	1	1	1	49	2	1	28	5	20	32	24	2	0	1
3414B	0	49.46	3	1	2	2	2	2	14	17	1	17	2	40	2	2	777	2	2	888	888	888	888	1	25	2	30	5	1	2	2	2	5	2	888	1	0	2	888	888	2	999	2	20	23	9	2	0	1
3417	0	47.31	1	1	2	2	2	2	9	18	1	18	2	21	7	1	7	7	1	30	1	777	17	2	888	888	888	888	888	888	888	888	7	2	888	2	888	2	888	888	1	28	2	27	29	4	2	0	1
3418	0	49.05	1	1	2	2	2	2	13	17	1	17	2	11	21	2	777	21	2	888	888	888	888	2	888	888	888	888	888	888	888	888	9	1	11	2	888	2	888	888	1	21	1	35	35	24	2	0	1
3419B	0	50.08	1	1	2	2	2	2	12	14	1	14	2	20	15	2	777	15	2	888	888	888	888	2	888	888	888	888	888	888	888	888	12	1	9	1	1	2	888	888	1	25	4	23	41	8	2	0	1
3423	0	46.56	1	1	1	2	2	2	14	14	1	14	2	999	0	2	777	0	2	888	888	888	888	2	888	888	888	888	888	888	888	888	69	2	888	1	999	2	888	888	1	28	0	888	888	888	1	1	1
3425	0	48.9	1	1	2	2	2	2	11	15	1	11	2	14	26	2	777	26	2	888	888	888	888	2	888	888	888	888	888	888	888	888	8	2	888	2	888	1	38	1	2	21	2	26	37	11	2	0	2
3428	0	49.36	1	1	2	2	2	2	16	19	1	19	1	777	25	2	777	25	2	888	888	888	888	2	888	888	888	888	888	888	888	888	4	2	888	1	1	2	888	888	1	28	1	44	44	30	1	1	1
3431	0	55.63	1	1	2	2	2	2	13	999	1	19	2	30	1	2	777	1	2	888	888	888	888	2	888	888	888	888	888	888	888	888	0	2	888	2	888	2	888	888	1	999	0	888	888	888	2	0	1
3445	0	61.11	10	2	2	1	2	2	13	999	1	20	2	32	9	2	777	9	2	888	888	888	888	2	888	888	888	888	888	888	888	888	1	1	12	2	888	1	45	1	1	28	2	30	32	20	2	0	1
3448	0	61.04	1	1	2	2	2	2	10	16	1	17	2	31	13	2	777	13	2	888	888	888	888	1	30	2	29	2	2	2	2	1	4	1	28	1	0	1	50	1	1	24	3	19	31	26	1	2	2
3451	0	64.94	1	1	2	2	2	2	13	18	1	19	2	20	1	2	777	1	2	888	888	888	888	1	26	2	25	14	2	2	2	1	4	2	888	1	5	1	52	1	1	28	2	23	24	15	2	0	2
3457	0	67.92	1	1	2	2	2	2	14	28	1	27	2	38	3	1	2	5	2	888	888	888	888	2	888	888	888	888	888	888	888	888	1	1	16	2	888	1	46	1	1	999	0	888	888	888	2	0	1
3458	0	67.33	1	1	2	2	2	2	17	21	1	23	2	38	5	2	777	5	2	888	888	888	888	2	888	888	888	888	888	888	888	888	1	1	38	1	2	1	50	1	1	30	2	27	29	14	2	0	2
3460	0	47.59	2	1	2	2	2	2	14	16	1	14	2	12	8	1	6	14	2	888	888	888	888	2	888	888	888	888	888	888	888	888	18	2	888	2	888	2	888	888	1	25	0	888	888	888	1	5	2
3462	0	47.6	10	2	2	2	2	1	13	29	1	31	2	16	0	1	0	0	2	888	888	888	888	2	888	888	888	888	888	888	888	888	1	2	888	2	888	2	888	888	1	27	0	888	888	888	2	0	1
3463	0	47.98	1	1	2	2	2	2	13	16	2	888	888	888	888	888	888	888	1	16	2	31	0	2	888	888	888	888	888	888	888	888	1	2	888	1	31	2	888	888	1	23	2	25	28	2	1	1	1
3464	0	49.59	1	1	2	2	2	2	14	19	1	19	2	23	7	2	777	0	2	888	888	888	888	2	888	888	888	888	888	888	888	888	2	1	22	1	0	2	888	888	1	28	2	28	30	22	2	0	1
3466	0	47.68	1	1	2	2	2	2	14	17	1	17	2	10	17	2	777	17	2	888	888	888	888	1	34	2	3	999	2	2	1	2	5	1	2	1	2	2	888	888	1	21	3	26	32	27	1	1	2
3468	0	49.57	10	2	2	2	1	2	12	25	1	30	2	19	0	1	0	0	2	888	888	888	888	2	888	888	888	888	888	888	888	888	1	2	888	2	888	1	48	1	1	27	0	888	888	888	2	0	2
3471B	0	50.89	1	1	2	2	2	2	10	18	1	18	2	1	31	1	5	31	2	888	888	888	888	2	888	888	888	888	888	888	888	888	4	2	888	1	10	2	888	888	1	23	0	888	888	888	2	0	1
3472	0	47.55	1	1	2	2	2	2	11	21	1	26	1	777	19	1	2	19	2	888	888	888	888	2	888	888	888	888	888	888	888	888	2	2	888	2	888	2	888	888	1	30	3	26	30	34	2	0	1
3473	0	50	1	1	2	2	2	2	12	19	1	17	2	15	18	2	777	18	2	888	888	888	888	2	888	888	888	888	888	888	888	888	3	2	888	2	888	2	888	888	1	30	2	38	42	12	1	3	2
3475	0	56.19	1	1	2	2	2	2	16	20	1	20	2	23	8	2	777	8	2	888	888	888	888	2	888	888	888	888	888	888	888	888	1	1	23	2	888	1	51	1	1	28	3	29	34	33	2	0	1
3480	0	53.75	1	1	2	2	2	2	15	18	1	18	2	25	7	2	777	7	2	888	888	888	888	1	31	2	2	22	1	2	1	2	5	2	888	1	1	1	45	1	1	25	4	26	31	41	1	1	1
3485	0	54.05	1	1	1	2	2	2	14	17	1	17	2	16	20	2	777	20	2	888	888	888	888	2	888	888	888	888	888	888	888	888	2	2	888	1	0	1	51	1	1	29	1	43	43	4	1	3	1
3486	0	52.92	1	1	2	2	2	2	14	19	1	20	2	1	18	2	777	18	2	888	888	888	888	2	888	888	888	888	888	888	888	888	11	1	6	1	1	2	888	888	2	63	2	31	34	38	1	1	1
3487	0	53.83	1	1	2	2	2	2	13	20	1	20	2	14	20	2	777	20	2	888	888	888	888	2	888	888	888	888	888	888	888	888	6	2	888	2	888	1	45	1	1	21	1	41	41	14	2	0	1
3488	0	52.71	1	1	2	2	2	2	11	15	1	17	2	16	17	1	3	17	2	888	888	888	888	2	888	888	888	888	888	888	888	888	11	1	14	1	2	1	50	1	1	28	1	31	31	5	1	1	1
3489	0	59.41	7	2	2	2	2	1	999	999	1	24	2	36	1	2	777	1	2	888	888	888	888	1	25	2	29	4	1	2	2	2	2	1	29	1	1	1	50	1	1	28	2	28	31	21	2	0	1
3491	0	59.43	1	1	1	2	2	2	16	999	1	17	2	999	1	2	777	1	1	18	999	999	6	2	888	888	888	888	888	888	888	888	12	1	4	2	888	1	48	1	1	28	2	30	32	2	2	0	2
3493	0	58.55	1	1	2	2	2	2	13	18	1	19	2	13	22	1	2	22	2	888	888	888	888	1	25	2	30	2	1	2	2	2	1	1	15	1	5	1	45	1	1	24	3	27	33	34	2	0	1
3494	0	64.94	1	1	2	2	2	2	13	22	1	19	2	34	9	1	3	9	2	888	888	888	888	2	888	888	888	888	888	888	888	888	1	1	34	2	888	1	51	1	1	28	2	24	27	1	2	0	1
3495	0	64.7	3	1	2	2	2	2	13	16	1	16	2	14	21	2	777	21	2	888	888	888	888	2	888	888	888	888	888	888	888	888	6	1	3	1	0	1	50	1	1	30	3	22	35	0	2	0	2
3503	0	68.87	1	1	2	2	2	2	16	20	1	23	2	40	5	2	777	5	1	28	2	14	27	2	888	888	888	888	888	888	888	888	7	2	888	1	3	1	28	1	1	28	1	22	22	2	2	0	1
3504	0	51.77	1	1	2	2	2	2	14	18	1	18	2	17	16	2	777	16	1	19	2	22	0	1	22	2	29	0	1	2	2	2	12	2	888	1	14	2	888	888	1	28	2	35	38	21	1	1	2
3509B	0	53.73	1	1	2	2	2	2	13	15	1	15	2	17	20	1	1	20	2	888	888	888	888	2	888	888	888	888	888	888	888	888	10	1	9	1	9	1	52	1	1	21	1	40	40	6	1	1	1
3511	0	53.1	1	2	1	2	2	2	14	17	1	17	2	21	27	2	777	27	2	888	888	888	888	2	888	888	888	888	888	888	888	888	5	2	888	2	888	2	888	888	1	28	2	23	27	27	1	3	1
3513	0	53.86	1	1	2	2	2	2	13	20	1	27	2	24	2	2	777	2	2	888	888	888	888	1	29	2	23	2	2	1	2	2	3	1	23	1	4	1	50	1	1	28	2	29	31	12	2	0	1
3514	0	53.74	10	2	2	2	2	1	14	24	1	36	2	17	0	1	0	0	2	888	888	888	888	2	888	888	888	888	888	888	888	888	2	2	888	1	12	1	51	1	1	23	3	28	34	44	2	0	1
3521	0	58.07	1	1	1	2	2	2	14	18	1	20	2	29	10	2	777	10	2	888	888	888	888	1	28	2	30	0	2	2	2	1	3	1	23	1	1	1	49	1	1	28	2	31	33	18	2	0	2
3523	0	59.76	1	1	2	2	2	2	12	18	1	18	2	32	11	2	777	11	2	888	888	888	888	1	30	2	23	5	1	2	2	2	8	1	17	2	888	1	56	1	1	23	4	34	39	40	2	0	1
3524	0	57.8	1	1	2	2	2	2	16	23	1	23	2	17	15	2	777	15	2	888	888	888	888	2	888	888	888	888	888	888	888	888	2	2	888	2	888	1	54	1	1	21	2	35	37	0	2	0	1
3530	0	63.63	4	2	2	2	2	1	11	18	1	18	2	34	10	2	777	10	2	888	888	888	888	1	46	2	14	5	2	2	1	2	1	2	888	2	888	1	48	1	1	30	1	32	32	2	2	0	2
3533	0	63.25	8	2	2	1	2	2	15	19	1	21	2	25	4	1	2	4	2	888	888	888	888	2	888	888	888	888	888	888	888	888	4	2	888	2	888	1	45	1	2	23	4	25	38	10	1	2	1
3538	0	64.1	1	1	2	2	2	2	13	24	1	24	2	36	4	2	777	4	2	888	888	888	888	1	28	2	31	4	1	2	2	2	1	1	16	1	1	1	49	1	1	31	3	25	31	19	1	3	1
3539	0	68.42	10	2	2	2	2	1	18	27	2	888	888	888	888	888	888	888	2	888	888	888	888	2	888	888	888	888	888	888	888	888	1	2	888	2	888	1	55	1	1	28	2	29	34	22	2	0	2
3547	0	68.69	1	2	1	2	2	2	15	20	1	20	2	23	20	2	777	20	1	35	2	33	0	2	888	888	888	888	888	888	888	888	2	2	888	2	888	1	55	1	1	20	5	24	38	51	2	0	1
3549	0	56.51	1	1	2	2	2	2	14	16	1	16	2	33	5	2	777	5	2	888	888	888	888	2	888	888	888	888	888	888	888	888	8	1	20	1	18	1	52	1	1	30	3	23	27	59	1	1	1
3556	0	55.43	1	1	2	2	2	2	13	18	1	18	2	27	10	2	777	10	2	888	888	888	888	2	888	888	888	888	888	888	888	888	2	1	22	1	2	1	53	1	1	30	4	23	32	56	1	1	1
3560	0	53.62	8	2	2	1	2	2	23	21	1	30	2	12	12	2	777	12	2	888	888	888	888	2	888	888	888	888	888	888	888	888	4	2	888	2	888	1	41	2	2	21	1	999	999	24	2	0	1
3567B	0	60.56	1	1	2	2	2	2	12	27	1	26	2	34	2	2	777	2	2	888	888	888	888	2	888	888	888	888	888	888	888	888	1	1	13	1	10	1	52	1	1	30	4	28	38	44	2	0	1
3568	0	59.27	3	1	2	2	2	2	15	16	1	16	2	18	21	2	777	21	2	888	888	888	888	2	888	888	888	888	888	888	888	888	6	1	18	2	888	1	57	1	1	29	2	22	26	8	2	0	1
3571	0	59.92	1	1	2	2	2	2	10	999	1	13	2	16	6	1	2	8	2	888	888	888	888	2	888	888	888	888	888	888	888	888	1	2	888	1	3	1	51	1	2	21	2	28	31	60	2	0	1
3572	0	56.71	10	1	2	2	2	2	15	20	1	20	2	20	9	2	777	9	2	888	888	888	888	1	30	2	26	0	1	2	2	2	11	2	888	2	888	1	39	2	1	28	3	999	999	23	1	2	1
3574	0	66.19	1	1	2	2	2	2	999	999	2	888	888	888	888	888	888	888	2	888	888	888	888	2	888	888	888	888	888	888	888	888	999	2	888	2	888	1	999	1	1	999	999	999	999	999	999	999	999
3578	0	63.24	4	1	2	2	2	2	13	19	1	20	2	29	23	2	777	23	2	888	888	888	888	1	45	2	13	5	1	2	2	2	8	1	10	1	5	1	50	1	1	30	3	30	34	68	1	1	1
3581	0	62.27	1	1	1	2	2	2	12	18	1	18	2	24	18	2	777	18	2	888	888	888	888	1	32	2	30	2	2	2	2	1	9	999	999	2	888	1	58	1	1	28	3	25	37	66	2	0	1
3582B	0	64.1	1	1	2	2	2	2	10	17	1	19	2	36	8	2	777	8	2	888	888	888	888	2	888	888	888	888	888	888	888	888	5	2	888	2	888	1	42	2	2	28	3	20	28	15	2	0	2
3583	0	65.34	1	1	2	2	2	2	13	21	1	26	2	17	20	1	10	20	2	888	888	888	888	2	888	888	888	888	888	888	888	888	1	2	888	2	888	1	54	2	2	20	3	26	30	11	1	1	2
3584	0	68.79	1	1	2	2	2	2	13	18	1	18	2	34	16	2	777	16	1	30	2	38	0	2	888	888	888	888	888	888	888	888	999	1	0	2	888	1	48	1	1	999	2	24	30	4	1	1	1
3585	0	68.28	3	1	2	2	2	2	13	999	1	25	2	40	2	2	777	2	2	888	888	888	888	2	888	888	888	888	888	888	888	888	2	1	40	1	1	1	50	2	2	20	1	33	33	0	1	2	1
3586	0	69.63	3	1	2	2	2	2	12	19	1	19	2	46	4	2	777	4	2	888	888	888	888	2	888	888	888	888	888	888	888	888	4	1	39	1	0	1	50	2	1	21	1	22	22	1	2	0	1
3591	0	67.78	3	1	2	2	2	2	11	19	1	19	2	41	4	2	777	4	2	888	888	888	888	2	888	888	888	888	888	888	888	888	1	2	888	2	888	1	53	1	1	28	3	21	27	1	2	0	1
3595	0	59.64	1	1	2	2	2	2	13	17	1	18	2	9	32	2	777	32	2	888	888	888	888	1	19	2	38	2	1	2	2	2	1	2	888	2	888	1	53	1	1	29	2	18	20	5	1	2	1
3596	0	61.34	1	1	2	2	2	2	13	19	1	22	2	26	7	2	777	7	2	888	888	888	888	2	888	888	888	888	888	888	888	888	3	2	888	2	888	1	55	1	1	22	2	32	34	21	2	0	1
3598	0	57.8	1	1	2	2	2	2	18	19	1	20	2	37	3	2	777	3	2	888	888	888	888	1	26	2	28	28	2	2	1	2	6	2	888	2	888	1	50	1	1	20	2	22	25	16	2	0	1
3600	0	61.01	1	1	2	2	2	2	14	20	1	20	2	14	27	2	777	27	1	30	2	30	0	2	888	888	888	888	888	888	888	888	1	2	888	2	888	1	50	1	1	28	4	28	37	40	2	0	1
3602	0	57.99	2	2	2	2	2	1	14	16	1	17	2	28	13	2	777	13	2	888	888	888	888	2	888	888	888	888	888	888	888	888	3	1	20	2	888	1	56	1	1	30	3	31	35	37	1	1	2
3603	0	60.04	1	1	2	2	2	2	12	16	1	16	2	18	30	2	777	30	2	888	888	888	888	2	888	888	888	888	888	888	888	888	6	1	0	2	888	1	52	1	1	28	3	26	33	49	2	0	1
3604	0	61.42	1	1	2	2	2	2	15	20	1	18	2	41	2	2	777	2	2	888	888	888	888	1	20	2	21	14	1	2	2	2	1	2	888	1	5	1	55	1	1	30	2	26	27	10	2	0	1
3605	0	59.65	3	1	2	2	2	2	999	888	2	888	888	888	888	888	888	888	2	888	888	888	888	2	888	888	888	888	888	888	888	888	888	2	888	2	888	1	30	1	1	28	0	888	888	888	2	0	1
3606	0	59.7	1	1	2	2	2	2	12	999	1	16	2	999	2	2	777	2	1	21	2	999	999	2	888	888	888	888	888	888	888	888	1	2	888	1	999	1	37	2	1	21	2	18	20	9	2	0	2
3609	0	61.61	1	1	2	2	2	2	11	18	1	18	2	38	8	1	8	8	2	888	888	888	888	1	26	2	35	0	1	2	2	2	2	2	888	2	888	1	50	1	2	10	3	26	34	6	2	0	2
3613	0	61.82	1	1	2	2	2	2	12	18	1	18	2	19	0	2	777	0	2	888	888	888	888	1	21	2	32	8	1	2	2	2	1	1	32	2	888	1	45	1	1	28	2	21	24	13	2	0	1
3615	0	65.24	3	1	2	2	2	2	12	23	2	888	888	888	888	888	888	888	2	888	888	888	888	1	24	2	39	2	1	2	2	2	1	2	888	1	25	1	50	1	1	29	2	25	27	20	1	1	1
3618	0	64.16	7	2	2	2	2	1	15	26	2	888	888	888	888	888	888	888	2	888	888	888	888	2	888	888	888	888	888	888	888	888	1	1	5	1	1	1	51	1	1	30	4	27	38	138	2	0	2
3620B	0	66.05	1	1	2	2	2	2	12	18	1	23	2	35	2	1	0	2	2	888	888	888	888	2	888	888	888	888	888	888	888	888	999	2	888	2	888	1	42	2	1	28	4	23	31	0	2	1	1
3621	0	66.35	1	1	2	2	2	2	13	17	1	17	2	22	27	2	777	27	2	888	888	888	888	2	888	888	888	888	888	888	888	888	3	2	888	2	888	1	52	1	1	28	3	25	32	54	1	3	1
3629B	0	67.88	1	1	1	2	2	2	12	17	1	22	2	40	4	1	1	6	2	888	888	888	888	1	26	2	35	12	1	2	2	2	1	2	888	2	888	1	45	1	1	28	5	21	29	12	1	1	1
3633	0	69.03	1	1	2	2	2	2	11	16	1	21	2	38	7	2	777	7	2	888	888	888	888	2	888	888	888	888	888	888	888	888	4	2	888	2	888	1	57	1	1	28	2	27	29	0	2	0	1
3640	0	59.5	1	1	2	2	2	2	13	18	1	18	2	24	3	2	777	3	2	888	888	888	888	1	20	2	26	10	1	2	2	2	12	2	888	2	888	1	55	1	2	25	1	40	40	0	1	2	2
3642	0	58.7	1	1	2	2	2	2	12	999	1	18	2	10	30	2	777	30	2	888	888	888	888	2	888	888	888	888	888	888	888	888	999	1	5	2	888	1	48	1	1	21	1	34	34	1	2	0	1
3643B	0	58.55	1	1	2	2	2	2	12	20	1	19	2	25	14	2	777	14	2	888	888	888	888	2	888	888	888	888	888	888	888	888	1	1	20	2	888	1	53	1	1	28	2	28	31	25	2	0	1
3645	0	60.37	1	1	2	2	2	2	12	21	1	21	2	38	1	2	777	1	2	888	888	888	888	2	888	888	888	888	888	888	888	888	2	2	888	1	0	1	55	1	1	28	0	888	888	888	1	1	1
3648	0	58.29	1	1	2	2	2	2	13	15	1	20	2	33	5	2	777	5	2	888	888	888	888	2	888	888	888	888	888	888	888	888	6	1	33	1	6	2	888	888	1	24	1	19	19	1	2	0	2
3650	0	66.43	1	1	2	2	2	2	13	15	1	21	2	15	30	2	777	30	2	888	888	888	888	2	888	888	888	888	888	888	888	888	4	2	888	2	888	1	52	1	1	30	3	19	23	12	2	0	2
3652	0	64.17	1	1	2	2	2	2	13	19	1	20	2	40	3	2	777	3	2	888	888	888	888	2	888	888	888	888	888	888	888	888	40	2	888	1	2	1	48	2	1	26	0	888	888	888	2	0	1
3653	0	65.46	1	1	2	2	2	2	12	18	2	888	888	888	888	888	888	888	2	888	888	888	888	1	24	2	10	30	1	2	2	2	3	2	888	2	888	1	40	1	1	5	4	19	25	0	2	0	1
3655	0	62.34	1	1	2	2	2	2	13	19	1	20	2	33	9	2	777	9	2	888	888	888	888	2	888	888	888	888	888	888	888	888	999	1	24	2	888	1	53	1	1	30	0	888	888	888	2	0	1
3657	0	63.62	1	1	2	2	2	2	12	16	1	18	2	27	10	2	777	10	2	888	888	888	888	2	888	888	888	888	888	888	888	888	1	1	28	2	888	1	55	1	1	29	3	28	34	31	2	0	1
3658	0	52	10	1	2	2	2	2	13	24	1	22	2	25	10	1	1	1	2	888	888	888	888	1	27	2	33	2	2	2	2	1	1	2	888	1	4	1	42	1	1	999	5	25	40	46	1	1	2
3663	0	66.46	3	1	2	2	2	2	12	16	1	24	2	35	7	2	777	7	2	888	888	888	888	2	888	888	888	888	888	888	888	888	10	1	35	1	7	1	47	1	1	21	4	20	31	36	2	0	2
3664	0	62.46	1	1	2	2	2	2	12	999	1	18	2	999	30	1	999	30	2	888	888	888	888	1	28	2	32	0	2	2	2	1	3	1	20	2	888	1	50	1	2	999	2	25	27	25	2	0	1
3670	0	68.13	1	1	2	2	2	2	13	18	1	20	2	39	8	2	777	8	2	888	888	888	888	1	30	2	36	2	1	2	2	2	3	2	888	2	888	1	46	1	1	31	2	999	999	0	2	0	2
3672	0	69.7	1	2	1	2	2	2	13	999	2	888	888	888	888	888	888	888	2	888	888	888	888	2	888	888	888	888	888	888	888	888	999	2	888	2	888	1	43	1	1	30	6	19	39	30	1	1	1
3678	0	67.04	1	1	2	2	2	2	13	25	2	888	888	888	888	888	888	888	2	888	888	888	888	1	32	2	30	5	1	2	2	2	1	2	888	2	888	1	50	1	1	30	3	27	33	0	2	0	1
3679	0	69.11	1	1	2	2	2	2	12	20	2	888	888	888	888	888	888	888	2	888	888	888	888	2	888	888	888	888	888	888	888	888	1	2	888	2	888	1	30	2	2	18	2	22	24	0	2	0	1
2001	1	58.41	1	1	2	2	2	2	11	17	1	18	2	33	7	2	777	7	2	888	888	888	888	2	888	888	888	888	888	888	888	888	3	1	36	2	888	1	50	1	1	28	3	18	22	9	2	0	1
2004	1	58.7	1	1	2	2	2	2	13	19	2	888	888	888	888	888	888	888	2	888	888	888	888	1	31	2	26	2	2	2	2	1	1	1	29	1	999	1	50	1	1	28	5	21	30	93	2	0	1
2005	1	51.62	1	1	2	2	2	2	13	30	1	30	2	18	3	2	777	3	2	888	888	888	888	2	888	888	888	888	888	888	888	888	3	1	999	1	4	2	51	2	1	26	0	888	888	888	2	0	2
2006	1	53.42	1	1	1	2	2	2	12	999	1	12	2	18	24	1	24	24	2	888	888	888	888	2	888	888	888	888	888	888	888	888	999	2	888	2	888	2	53	2	2	21	2	28	30	15	2	0	1
2011	1	66.11	1	1	2	2	2	2	11	18	1	18	2	44	4	2	777	4	2	888	888	888	888	2	888	888	888	888	888	888	888	888	2	2	888	2	888	1	32	2	1	20	4	22	26	0	1	2	1
2012	1	58.81	1	1	2	2	2	2	13	21	1	21	2	30	2	2	777	2	2	888	888	888	888	2	888	888	888	888	888	888	888	888	4	1	8	1	0	1	50	1	1	21	6	24	30	53	2	0	1
2013	1	44.5	1	1	2	2	2	2	14	16	1	16	2	6	23	2	777	23	2	888	888	888	888	2	888	888	888	888	888	888	888	888	20	2	888	2	888	2	44	2	1	28	1	40	40	24	2	0	1
2014	1	53.68	1	1	2	2	2	2	15	16	1	18	2	30	8	2	777	8	2	888	888	888	888	1	29	2	20	5	2	2	2	1	11	2	888	1	19	2	54	2	1	30	2	18	19	12	1	1	1
2015	1	58.53	1	1	2	2	2	2	13	17	1	18	2	25	10	2	777	10	2	888	888	888	888	2	888	888	888	888	888	888	888	888	3	1	10	1	2	1	57	2	1	28	2	23	29	24	2	0	1
2017	1	61.14	1	1	2	2	2	2	12	16	1	18	2	34	9	2	777	9	2	888	888	888	888	1	27	2	27	0	1	2	2	2	7	1	0	2	888	1	52	1	1	21	2	25	27	18	2	0	1
2018	1	40.56	1	1	2	2	2	2	13	16	1	17	2	14	8	2	777	8	2	888	888	888	888	1	30	2	12	0	2	2	2	1	8	2	888	2	888	2	40	2	1	33	3	27	33	48	2	0	1
2019	1	48.93	1	1	2	2	2	1	15	16	1	15	2	18	10	2	777	10	2	888	888	888	888	2	888	888	888	888	888	888	888	888	4	2	888	2	888	1	46	1	1	28	2	23	25	3	2	0	2
2021	1	64	1	1	2	2	2	2	12	26	1	26	2	35	2	2	777	2	2	888	888	888	888	2	888	888	888	888	888	888	888	888	1	2	888	1	0	1	50	1	1	28	3	29	36	30	1	3	1
2023	1	63.09	1	1	2	2	2	2	11	18	1	17	2	18	28	2	777	28	1	28	2	27	1	2	888	888	888	888	888	888	888	888	5	1	999	2	888	1	45	1	1	28	2	18	21	9	1	1	1
2024	1	51.58	1	1	2	2	2	2	13	18	1	17	2	30	5	2	777	5	2	888	888	888	888	1	25	2	1	25	1	2	2	2	6	2	888	1	3	2	51	2	1	26	2	34	40	15	1	2	1
2025	1	56.7	1	1	2	2	2	2	12	26	1	24	2	23	8	2	777	8	2	888	888	888	888	2	888	888	888	888	888	888	888	888	1	1	12	1	2	1	49	1	1	28	3	28	34	30	2	0	1
2026	1	35.36	1	1	2	2	2	2	13	18	1	15	2	1	17	2	777	17	2	888	888	888	888	2	888	888	888	888	888	888	888	888	5	2	888	2	888	2	35	1	1	4	1	22	22	1	2	0	2
2027	1	45.71	1	2	2	1	2	2	11	888	1	20	2	26	0	1	0	0	2	888	888	888	888	2	888	888	888	888	888	888	888	888	888	2	888	2	888	2	46	2	1	26	0	888	888	888	2	0	2
2028	1	65.48	1	1	2	2	2	2	12	20	1	21	2	42	2	2	777	2	2	888	888	888	888	1	25	2	10	40	2	2	2	1	2	2	888	2	888	1	50	1	1	999	2	24	25	1	2	0	1
2029	1	52.76	1	1	2	2	2	2	13	19	2	888	888	888	888	888	888	888	2	888	888	888	888	2	888	888	888	888	888	888	888	888	3	2	888	2	888	1	47	1	1	28	2	22	26	4	2	0	1
2030	1	39.69	10	2	2	2	2	1	12	14	1	15	2	18	7	1	10	15	2	888	888	888	888	1	38	2	0	1	2	2	1	2	9	1	0	1	3	2	39	2	2	23	0	888	888	888	2	0	1
2033	1	67.58	1	1	2	2	2	2	14	17	1	23	2	40	5	2	777	5	2	888	888	888	888	2	888	888	888	888	888	888	888	888	2	1	6	1	4	1	40	2	1	20	3	17	22	22	2	0	1
2034	1	66.72	4	1	2	2	2	2	11	20	1	26	2	40	0	2	777	0	2	888	888	888	888	2	888	888	888	888	888	888	888	888	4	1	0	2	888	1	44	2	1	28	0	888	888	888	2	0	2
2035	1	61.87	1	1	2	2	2	2	15	20	1	21	2	38	4	2	777	4	2	888	888	888	888	1	25	2	30	6	1	2	2	2	3	2	888	2	888	1	52	1	1	28	3	25	28	3	2	0	1
2037	1	52.73	1	1	2	2	2	2	13	20	1	21	2	25	0	2	777	0	2	888	888	888	888	1	24	2	21	10	2	2	2	1	1	2	888	1	0	2	52	1	2	30	4	21	27	19	2	0	2
2038	1	57.48	1	1	2	2	2	2	13	17	1	18	2	33	14	2	777	14	2	888	888	888	888	2	888	888	888	888	888	888	888	888	8	2	888	2	888	1	50	1	1	28	2	18	21	0	2	0	1
2042	1	54.42	10	2	2	2	2	1	16	31	1	32	2	26	7	2	777	7	2	888	888	888	888	2	888	888	888	888	888	888	888	888	1	1	11	1	1	1	53	1	1	28	4	32	41	0	2	0	1
2043	1	44.16	5	2	2	2	1	2	14	19	2	888	888	888	888	888	888	888	2	888	888	888	888	1	24	2	0	13	2	2	2	1	3	2	888	1	5	2	44	2	1	25	2	27	34	24	1	3	1
2046	1	53.74	1	1	2	2	2	2	14	20	1	18	2	28	7	2	777	7	2	888	888	888	888	2	888	888	888	888	888	888	888	888	2	2	888	1	3	2	53	1	1	28	3	26	30	42	2	0	1
2047	1	49.09	1	2	1	2	1	2	13	19	2	888	888	888	888	888	888	888	1	20	2	32	12	2	888	888	888	888	888	888	888	888	10	2	888	2	888	2	49	2	2	30	3	19	27	24	1	1	1
2048	1	53.07	1	1	2	2	2	2	14	16	1	18	2	15	20	2	777	20	2	888	888	888	888	2	888	888	888	888	888	888	888	888	15	2	888	1	1	1	52	1	2	999	2	38	40	30	1	1	2
2050	1	44.9	10	2	2	2	2	1	13	15	2	888	888	888	888	888	888	888	2	888	888	888	888	2	888	888	888	888	888	888	888	888	999	2	888	2	888	2	44	2	1	30	0	888	888	888	2	0	2
2051	1	67.08	3	1	2	2	2	2	14	18	2	888	888	888	888	888	888	888	2	888	888	888	888	2	888	888	888	888	888	888	888	888	2	2	888	2	888	1	46	1	1	28	1	28	28	1	2	0	1
2053	1	51.91	10	1	2	2	2	2	14	13	2	888	888	888	888	888	888	888	2	888	888	888	888	1	30	2	1	21	1	2	1	2	100	2	888	1	40	2	51	2	1	30	3	28	40	36	1	2	2
2054	1	59.58	1	1	2	2	2	2	17	20	1	17	2	6	999	1	999	999	2	888	888	888	888	1	45	2	10	10	2	2	2	2	3	1	999	2	888	1	54	1	2	35	2	25	31	0	1	1	1
2055	1	51.5	1	1	2	2	2	2	12	15	1	15	2	23	9	2	777	9	2	888	888	888	888	2	888	888	888	888	888	888	888	888	6	2	888	1	1	1	50	1	1	28	2	24	26	2	2	0	1
2056	1	55.09	1	1	2	2	2	2	11	25	1	24	2	26	2	1	2	2	2	888	888	888	888	2	888	888	888	888	888	888	888	888	2	2	888	2	888	2	55	2	2	15	0	888	888	888	2	0	1
2057	1	51.67	1	1	2	2	2	2	11	22	2	888	888	888	888	888	888	888	2	888	888	888	888	2	888	888	888	888	888	888	888	888	1	2	888	1	6	2	51	2	2	30	0	888	888	888	2	0	1
2062	1	48.66	1	1	2	2	2	2	13	17	2	888	888	888	888	888	888	888	2	888	888	888	888	2	888	888	888	888	888	888	888	888	3	2	888	1	30	2	48	2	1	31	0	888	888	888	2	0	2
2063	1	58.14	1	1	2	2	2	2	14	18	2	888	888	888	888	888	888	888	2	888	888	888	888	2	888	888	888	888	888	888	888	888	3	2	888	1	15	1	52	1	1	28	2	33	39	18	1	2	1
2064	1	56.39	1	1	2	2	2	2	13	22	1	22	2	32	3	2	777	3	2	888	888	888	888	2	888	888	888	888	888	888	888	888	1	1	23	1	1	1	55	1	1	32	2	30	33	20	1	1	1
2065	1	39.3	1	1	2	2	2	2	11	16	1	13	2	9	16	2	777	16	2	888	888	888	888	1	32	2	4	4	2	2	2	1	22	2	888	1	5	2	39	2	1	25	0	888	888	888	2	0	1
2066	1	44.71	6	2	2	2	1	2	15	25	2	888	888	888	888	888	888	888	2	888	888	888	888	2	888	888	888	888	888	888	888	888	1	2	888	2	888	2	888	2	1	27	3	24	34	30	1	1	2
2067	1	57.03	1	1	2	2	2	2	13	23	1	23	2	25	4	2	777	4	2	888	888	888	888	2	888	888	888	888	888	888	888	888	1	1	18	1	2	1	50	1	1	28	3	25	30	32	1	1	1
2068	1	61.47	1	1	2	2	2	2	15	17	1	20	2	32	10	2	777	10	2	888	888	888	888	2	888	888	888	888	888	888	888	888	3	2	888	1	1	1	52	1	1	30	2	19	21	15	2	0	1
2070	1	63.61	1	1	2	2	2	2	10	17	1	20	2	42	2	2	777	2	2	888	888	888	888	2	888	888	888	888	888	888	888	888	20	1	2	1	20	1	52	1	1	27	3	18	23	8	2	0	1
2072	1	64.83	1	1	2	2	2	2	15	22	1	22	2	26	12	1	4	12	2	888	888	888	888	1	999	2	20	4	2	2	2	1	3	2	888	2	888	1	58	1	2	999	1	39	39	12	2	0	2
2073	1	41.71	1	2	1	2	2	2	10	12	1	16	2	25	0	2	777	0	1	17	2	21	0	1	41	2	0	0	2	2	1	2	10	1	13	2	888	2	42	2	1	21	3	15	21	44	2	0	2
2074	1	63.96	1	1	2	2	2	2	12	21	1	23	2	31	8	2	777	8	2	888	888	888	888	2	888	888	888	888	888	888	888	888	2	2	888	1	1	1	50	1	1	28	3	27	35	20	2	0	1
2076	1	54.83	1	1	2	2	2	2	13	18	1	18	2	28	8	2	777	8	2	888	888	888	888	2	888	888	888	888	888	888	888	888	6	1	25	2	888	2	55	1	2	33	3	28	33	17	2	0	1
2077	1	55.23	1	2	1	2	2	2	9	14	1	14	2	39	2	2	777	2	2	888	888	888	888	2	888	888	888	888	888	888	888	888	4	2	888	2	888	1	54	2	2	42	0	888	888	888	1	1	1
2080	1	66.91	7	1	2	2	2	2	15	26	1	26	2	35	999	2	777	999	2	888	888	888	888	1	32	2	999	999	1	2	2	2	2	1	6	2	888	1	54	2	1	28	3	30	39	24	2	0	1
2081	1	55.16	3	1	2	2	2	2	13	17	1	20	2	32	4	2	777	4	2	888	888	888	888	2	888	888	888	888	888	888	888	888	1	1	25	1	7	1	52	1	2	40	2	29	31	24	1	1	1
2082	1	45.41	10	2	2	2	2	1	11	24	1	24	2	6	0	2	777	0	2	888	888	888	888	2	888	888	888	888	888	888	888	888	3	2	888	1	0	2	45	2	1	28	0	888	888	888	2	0	1
2084	1	60.04	1	1	2	2	2	2	12	15	1	15	2	40	5	1	5	5	2	888	888	888	888	2	888	888	888	888	888	888	888	888	30	2	888	2	888	1	38	2	2	25	0	888	888	888	1	1	1
2085	1	60.8	1	1	2	2	2	2	13	20	1	20	2	40	1	2	777	1	2	888	888	888	888	2	888	888	888	888	888	888	888	888	1	2	888	2	888	1	51	1	1	26	0	888	888	888	2	0	1
2086	1	46.77	10	2	2	1	2	2	15	20	2	888	888	888	888	888	888	888	2	888	888	888	888	2	888	888	888	888	888	888	888	888	1	2	888	2	888	2	888	2	1	30	6	22	29	54	2	0	1
2087	1	52.16	1	1	2	2	2	2	15	16	1	16	2	45	40	2	777	999	2	888	888	888	888	1	45	2	4	5	2	2	1	2	3	2	888	2	888	1	49	2	1	999	1	33	33	8	2	0	1
2088	1	51.93	1	2	2	2	2	1	14	17	1	17	2	30	5	1	5	5	2	888	888	888	888	1	18	2	24	10	2	1	2	2	6	2	888	2	888	2	51	2	2	999	2	20	29	4	2	0	1
2089	1	43.69	1	1	2	2	2	2	14	13	1	14	2	15	8	2	777	8	1	21	2	18	5	2	888	888	888	888	888	888	888	888	999	1	0	2	888	2	44	2	1	23	1	29	29	6	2	0	1
2093	1	59.99	1	1	2	2	2	2	14	27	1	30	2	20	10	2	777	10	2	888	888	888	888	2	888	888	888	888	888	888	888	888	8	1	0	2	888	1	49	1	1	28	0	888	888	888	1	2	1
2094	1	49.99	1	1	2	2	2	2	13	17	1	17	2	18	8	2	777	8	2	888	888	888	888	1	49	2	0	0	2	2	1	2	3	1	18	1	3	2	49	2	1	28	2	26	28	18	2	0	1
2095	1	53.41	1	1	2	2	2	2	12	20	1	19	2	22	11	2	777	11	2	888	888	888	888	2	888	888	888	888	888	888	888	888	2	2	888	1	10	1	52	1	1	28	2	31	35	17	1	1	2
2096	1	58.67	1	1	2	2	2	2	999	16	1	18	2	30	1	2	777	1	1	21	2	28	10	2	888	888	888	888	888	888	888	888	3	2	888	2	888	1	44	1	1	999	3	18	21	13	2	0	2
2097	1	40.63	8	2	2	1	2	2	13	19	1	28	2	13	1	1	1	1	2	888	888	888	888	2	888	888	888	888	888	888	888	888	1	2	888	2	888	2	40	2	2	999	0	888	888	888	1	3	2
2098	1	56.93	1	1	2	2	2	2	999	18	1	18	2	28	10	2	777	10	2	888	888	888	888	2	888	888	888	888	888	888	888	888	7	1	2	1	4	1	48	1	1	28	2	31	31	1	2	0	1
2099	1	63.7	1	1	2	2	2	2	11	29	2	888	888	888	888	888	888	888	2	888	888	888	888	2	888	888	888	888	888	888	888	888	1	2	888	2	888	1	56	1	2	31	0	888	888	888	2	0	1
2100	1	56.08	1	1	2	2	2	2	11	24	2	888	888	888	888	888	888	888	2	888	888	888	888	2	888	888	888	888	888	888	888	888	4	2	888	1	1	1	44	1	1	4	1	25	25	0	2	0	1
2101	1	55.56	1	1	2	2	2	2	15	20	2	888	888	888	888	888	888	888	2	888	888	888	888	2	888	888	888	888	888	888	888	888	1	2	888	1	6	1	49	1	1	20	4	20	29	16	2	0	1
2103	1	61.93	1	1	2	2	2	2	14	18	1	18	2	34	6	2	777	6	2	888	888	888	888	2	888	888	888	888	888	888	888	888	2	2	888	2	888	1	48	1	1	18	4	22	28	22	2	0	1
2104	1	53.83	10	2	2	2	2	1	12	18	1	18	2	26	10	1	0	10	2	888	888	888	888	2	888	888	888	888	888	888	888	888	4	2	888	1	4	1	45	1	1	28	1	30	30	24	2	0	1
2105	1	66.84	1	1	2	2	2	2	12	19	1	19	2	999	15	2	777	15	2	888	888	888	888	1	34	2	999	4	1	2	2	2	999	1	18	2	888	1	55	1	1	999	2	34	37	14	2	0	1
2106	1	60.9	1	1	2	2	2	2	13	36	1	36	2	24	2	1	1	2	2	888	888	888	888	2	888	888	888	888	888	888	888	888	1	2	888	2	888	1	54	1	1	27	0	888	888	888	1	2	1
2107	1	61.76	1	1	2	2	2	2	13	21	1	20	2	30	10	2	777	10	2	888	888	888	888	2	888	888	888	888	888	888	888	888	1	1	20	2	888	1	50	1	1	25	4	22	26	0	2	0	1
2109	1	53.25	1	1	2	2	2	2	12	19	1	19	2	34	0	2	777	0	2	888	888	888	888	1	22	2	30	0	1	2	2	2	30	2	888	2	888	1	50	1	1	30	1	21	21	0	1	2	1
2111	1	48.44	1	1	2	2	2	2	11	16	1	19	2	29	0	2	777	0	2	888	888	888	888	1	23	2	2	25	1	2	2	2	11	1	2	1	999	1	47	2	1	28	3	23	30	17	1	2	1
2112	1	63.99	1	1	2	2	2	2	14	20	1	29	2	35	0	2	777	0	2	888	888	888	888	2	888	888	888	888	888	888	888	888	3	1	26	1	7	1	46	1	1	33	3	29	36	32	2	0	1
2113	1	50.07	1	1	2	2	2	2	10	18	1	18	2	20	12	2	777	12	2	888	888	888	888	2	888	888	888	888	888	888	888	888	7	2	888	2	888	2	50	2	2	12	2	29	32	9	1	1	1
2114	1	67.69	1	1	2	2	2	2	11	20	1	20	2	18	30	2	777	30	2	888	888	888	888	2	888	888	888	888	888	888	888	888	1	2	888	1	0	1	50	2	1	22	4	24	31	48	2	0	1
2115	1	65.04	1	1	2	2	2	2	13	999	2	888	888	888	888	888	888	888	2	888	888	888	888	2	888	888	888	888	888	888	888	888	0	2	888	2	888	1	18	1	1	28	0	888	888	888	2	0	1
2117	1	51.42	6	2	2	2	1	2	12	24	1	24	2	16	10	2	777	11	2	888	888	888	888	2	888	888	888	888	888	888	888	888	1	2	888	1	15	1	50	1	2	5	1	26	26	2	2	0	2
2120	1	57.38	1	1	2	2	2	2	11	18	1	18	2	20	20	2	777	20	2	888	888	888	888	1	26	2	21	1	2	2	2	1	3	1	0	1	1	1	38	2	1	21	2	28	31	36	1	1	1
2121	1	42.79	10	2	2	2	2	1	14	999	2	888	888	888	888	888	888	888	2	888	888	888	888	2	888	888	888	888	888	888	888	888	999	2	888	2	888	1	42	2	2	31	0	888	888	888	2	0	1
2122	1	51.62	10	2	2	2	1	2	12	19	1	21	2	29	1	2	777	1	1	22	2	28	1	1	24	2	22	5	1	2	2	2	10	1	5	2	888	1	51	2	2	21	2	19	22	39	1	2	1
2124	1	66.29	1	1	2	2	2	2	13	21	1	34	2	999	2	2	777	2	2	888	888	888	888	2	888	888	888	888	888	888	888	888	1	2	888	2	888	1	54	1	1	23	2	34	37	18	1	1	1
2125	1	68.14	1	1	2	2	2	2	13	21	1	22	2	45	0	2	777	0	2	888	888	888	888	1	24	2	28	18	1	2	2	2	1	1	25	2	888	1	53	1	1	30	3	24	29	15	2	0	1
2128	1	45.59	1	2	1	2	2	2	13	17	1	18	2	19	1	1	1	2	2	888	888	888	888	2	888	888	888	888	888	888	888	888	12	2	888	2	888	1	42	2	2	75	1	18	18	8	2	0	1
2129	1	67.04	1	1	2	2	2	2	15	21	1	26	2	41	1	2	777	1	2	888	888	888	888	1	21	2	32	3	1	2	2	2	7	2	888	2	888	1	35	2	1	30	2	23	27	19	2	0	2
2130	1	57.92	1	2	1	1	2	2	14	18	1	18	2	30	11	2	777	11	2	888	888	888	888	2	888	888	888	888	888	888	888	888	20	1	29	2	888	1	51	1	1	30	2	20	26	12	1	2	1
2133	1	58.17	1	1	2	2	2	2	12	18	1	18	2	30	10	2	777	10	1	19	2	40	0	2	888	888	888	888	888	888	888	888	1	2	888	2	888	1	56	1	1	25	3	21	26	4	2	0	1
2134	1	50.58	3	1	2	2	2	2	13	16	1	16	2	10	24	2	777	24	2	888	888	888	888	1	35	2	10	5	2	2	1	2	30	2	888	1	4	1	50	2	1	25	0	888	888	888	1	1	2
2135	1	63.28	1	2	1	2	2	2	12	20	2	888	888	888	888	888	888	888	2	888	888	888	888	2	888	888	888	888	888	888	888	888	2	2	888	2	888	1	43	2	1	30	0	888	888	888	2	0	1
2136	1	52.39	10	2	2	2	2	1	13	24	1	25	2	25	3	2	777	3	2	888	888	888	888	2	888	888	888	888	888	888	888	888	1	2	888	2	888	1	44	2	1	22	3	24	32	9	2	0	2
2141	1	67.69	3	1	2	2	2	2	14	21	1	21	2	46	0	2	777	0	2	888	888	888	888	1	26	2	37	4	2	2	2	1	1	2	888	1	0	1	49	1	1	28	2	24	25	3	2	0	1
2142	1	45.82	1	1	2	2	2	2	14	15	1	15	2	11	18	2	777	18	2	888	888	888	888	2	888	888	888	888	888	888	888	888	12	2	888	1	7	2	46	2	1	24	1	39	39	6	1	1	1
2143	1	69.89	1	1	2	2	2	2	13	23	2	888	888	888	888	888	888	888	2	888	888	888	888	2	888	888	888	888	888	888	888	888	1	2	888	1	29	1	52	1	1	23	3	24	30	0	2	0	1
2144	1	49.54	1	1	2	2	2	2	12	19	1	25	2	21	4	2	777	4	2	888	888	888	888	2	888	888	888	888	888	888	888	888	999	1	5	1	0	1	47	1	1	21	1	37	37	48	1	2	1
2146	1	56.38	1	1	2	2	2	2	999	14	1	19	2	20	999	2	777	999	1	999	2	20	999	2	888	888	888	888	888	888	888	888	4	2	888	2	888	1	52	1	1	32	1	26	26	0	2	0	1
2148	1	64.78	1	1	2	2	2	2	12	16	2	888	888	888	888	888	888	888	2	888	888	888	888	2	888	888	888	888	888	888	888	888	5	1	0	2	888	1	52	1	1	999	3	24	30	12	1	4	1
2149	1	52.32	1	1	2	2	2	2	12	16	1	17	2	17	0	2	777	0	2	888	888	888	888	2	888	888	888	888	888	888	888	888	5	2	888	1	25	1	45	2	1	6	0	888	888	888	1	3	1
2151	1	58.66	1	1	2	2	2	2	12	28	1	28	2	22	3	2	777	3	2	888	888	888	888	2	888	888	888	888	888	888	888	888	1	1	23	2	888	1	50	1	1	28	2	30	33	0	2	0	1
2153	1	54.46	1	1	2	2	2	2	14	17	1	16	2	36	2	2	777	2	1	18	2	34	2	2	888	888	888	888	888	888	888	888	21	1	1	1	17	1	52	1	2	25	0	888	888	888	2	0	2
2154	1	67.91	1	1	2	1	2	2	12	16	1	16	2	45	7	2	777	7	1	26	2	41	0	2	888	888	888	888	888	888	888	888	5	1	0	2	888	1	51	1	1	28	4	24	33	46	2	0	1
2156	1	68.28	1	1	2	2	2	2	13	15	1	17	2	40	23	2	777	23	2	888	888	888	888	2	888	888	888	888	888	888	888	888	2	1	24	2	888	1	48	1	1	28	5	17	26	5	2	0	1
2157	1	65.47	3	2	2	2	2	1	14	999	1	23	2	999	999	2	777	999	2	888	888	888	888	1	28	2	999	999	2	2	2	1	999	2	888	1	999	1	53	1	2	999	2	27	29	17	2	0	1
2158	1	44.79	1	1	2	2	2	2	11	888	1	20	2	25	0	1	0	0	2	888	888	888	888	2	888	888	888	888	888	888	888	888	888	2	888	2	888	2	44	2	1	3	0	888	888	888	2	0	1
2159	1	53.24	1	1	1	2	1	2	13	15	2	888	888	888	888	888	888	888	2	888	888	888	888	2	888	888	888	888	888	888	888	888	7	2	888	2	888	2	53	1	1	23	1	24	24	11	1	1	2
2160	1	50.58	1	1	2	2	2	2	15	17	2	888	888	888	888	888	888	888	1	19	2	23	5	1	27	2	3	20	2	2	2	1	2	2	888	2	888	2	50	2	1	21	2	23	27	6	2	0	1
2162	1	48.68	1	1	2	2	2	2	16	18	1	17	2	29	3	2	777	3	2	888	888	888	888	1	32	2	12	5	1	2	2	2	3	2	888	2	888	1	45	1	1	21	4	25	37	32	2	0	1
2163	1	68.28	1	1	2	2	2	2	14	15	1	17	2	41	6	2	777	6	2	888	888	888	888	2	888	888	888	888	888	888	888	888	2	1	40	2	888	1	49	1	1	28	5	17	26	4	2	0	1
2165	1	63.63	1	1	2	2	2	2	15	21	1	21	2	30	13	2	777	13	2	888	888	888	888	2	888	888	888	888	888	888	888	888	1	1	18	1	1	1	52	1	1	29	3	29	34	38	1	1	1
2166	1	52.18	1	1	2	2	2	2	12	15	1	16	2	32	4	2	777	4	2	888	888	888	888	1	20	2	31	1	1	2	2	2	5	1	18	1	8	2	52	2	1	28	4	27	34	70	1	2	1
2167	1	62.39	1	1	2	1	2	2	11	19	2	888	888	888	888	888	888	888	2	888	888	888	888	2	888	888	888	888	888	888	888	888	5	2	888	1	3	1	54	1	1	26	0	888	888	888	2	0	1
2168	1	58.23	3	1	2	2	2	2	13	15	1	17	2	28	14	2	777	14	2	888	888	888	888	2	888	888	888	888	888	888	888	888	5	1	16	1	3	1	53	1	1	30	2	30	33	11	2	0	1
2169	1	48.21	10	1	2	2	2	2	11	19	1	18	2	28	3	2	777	3	2	888	888	888	888	2	888	888	888	888	888	888	888	888	15	2	888	2	888	2	48	2	1	24	1	23	23	2	2	0	1
2170	1	53.96	1	1	2	2	2	2	14	22	2	888	888	888	888	888	888	888	2	888	888	888	888	2	888	888	888	888	888	888	888	888	3	2	888	1	8	1	48	1	1	38	0	888	888	888	2	0	1
2171	1	54.03	1	1	2	2	2	2	16	18	1	16	2	28	10	2	777	10	2	888	888	888	888	1	45	2	4	5	2	2	1	2	4	1	28	1	1	1	50	1	1	28	3	22	26	17	2	0	1
2172	1	53.13	1	1	2	2	2	2	14	19	2	888	888	888	888	888	888	888	2	888	888	888	888	2	888	888	888	888	888	888	888	888	7	2	888	2	888	1	52	1	1	29	0	888	888	888	2	0	1
2173	1	67.87	1	1	2	2	2	2	12	21	2	888	888	888	888	888	888	888	2	888	888	888	888	2	888	888	888	888	888	888	888	888	1	2	888	2	888	1	45	1	1	42	1	29	29	0	2	0	1
2174	1	39.67	1	1	2	2	2	2	14	999	1	34	2	5	0	1	0	0	2	888	888	888	888	2	888	888	888	888	888	888	888	888	999	2	888	1	999	2	39	2	999	999	999	999	999	999	999	999	999
2175	1	54.51	1	1	2	2	2	2	13	17	1	18	2	23	11	2	777	11	2	888	888	888	888	2	888	888	888	888	888	888	888	888	1	1	22	2	888	1	53	1	1	21	3	27	32	20	2	0	1
2176	1	57.23	8	2	2	1	2	2	16	21	1	28	2	22	2	2	777	2	1	43	2	13	1	1	45	2	2	10	1	2	2	2	3	2	888	1	0	1	54	1	1	30	3	23	31	31	1	1	2
2177	1	42.26	1	1	2	2	2	2	13	17	1	17	2	10	15	2	777	15	2	888	888	888	888	2	888	888	888	888	888	888	888	888	10	1	5	1	5	2	42	2	1	27	3	35	37	23	2	0	1
2178	1	65.37	10	2	2	1	2	2	10	17	2	888	888	888	888	888	888	888	2	888	888	888	888	2	888	888	888	888	888	888	888	888	2	2	888	2	888	1	50	1	1	25	2	24	24	24	1	1	1
2181	1	53.23	1	1	2	2	2		13	19	1	14	2	30	0	1	0	0	2	888	888	888	888	2	888	888	888	888	888	888	888	888	6	1	13	1	6	2	45	1	1	26	2	26	29	8	1	1	1
2182	1	63.7	1	2	1	2	2	2	14	21	2	888	888	888	888	888	888	888	2	888	888	888	888	2	888	888	888	888	888	888	888	888	2	2	888	2	888	2	63	2	1	30	3	22	24	0	2	0	1
2183	1	50.79	10	2	2	2	2	1	13	32	2	888	888	888	888	888	888	888	2	888	888	888	888	2	888	888	888	888	888	888	888	888	1	2	888	2	888	2	51	2	2	999	0	888	888	888	2	0	1
2184	1	49.57	10	2	2	2	2	1	14	18	2	888	888	888	888	888	888	888	2	888	888	888	888	2	888	888	888	888	888	888	888	888	1	2	888	1	1	2	49	2	1	5	1	36	36	0	2	0	2
2189	1	68.07	1	1	2	2	2	2	13	19	1	19	2	25	20	2	777	20	2	888	888	888	888	2	888	888	888	888	888	888	888	888	3	1	0	1	1	1	49	1	1	28	1	27	27	3	1	1	1
2190	1	68.67	1	1	2	2	2	2	13	16	1	20	2	30	20	2	777	20	2	888	888	888	888	2	888	888	888	888	888	888	888	888	4	1	6	1	0	1	40	1	1	999	3	20	25	3	2	0	1
2192	1	56.97	1	1	2	2	2	2	11	999	1	19	2	32	5	2	777	5	2	888	888	888	888	2	888	888	888	888	888	888	888	888	999	2	888	2	888	1	44	1	1	29	1	35	35	6	2	0	1
2193	1	60.58	1	1	2	2	2	2	14	15	1	15	2	31	13	2	777	13	2	888	888	888	888	2	888	888	888	888	888	888	888	888	5	2	888	2	888	1	55	1	1	30	3	18	21	15	2	0	1
2194	1	46.53	1	1	1	2	2	2	16	17	1	17	2	0	30	1	16	30	1	35	2	12	0	2	888	888	888	888	888	888	888	888	999	2	888	2	888	1	46	2	1	30	2	24	31	9	1	2	1
2196	1	39.23	1	1	2	2	2	2	12	999	2	888	888	888	888	888	888	888	2	888	888	888	888	2	888	888	888	888	888	888	888	888	0	2	888	2	888	2	39	2	2	999	0	888	888	888	2	0	1
2197	1	61.65	1	2	1	2	2	2	11	18	1	18	2	28	9	2	777	9	2	888	888	888	888	2	888	888	888	888	888	888	888	888	15	2	888	2	888	1	57	1	2	24	3	19	23	27	2	0	1
2198	1	49.46	10	2	2	2	2	1	14	24	2	888	888	888	888	888	888	888	2	888	888	888	888	2	888	888	888	888	888	888	888	888	1	2	888	1	24	2	49	2	1	28	2	26	30	3	2	0	2
2199	1	63.56	1	1	2	2	2	2	15	20	1	21	2	21	0	2	777	0	2	888	888	888	888	1	20	2	40	2	1	2	2	2	1	2	888	1	1	1	55	1	1	29	3	21	26	20	2	0	1
2200	1	43.61	1	1	2	2	2	2	11	24	1	24	2	20	0	2	777	0	2	888	888	888	888	2	888	888	888	888	888	888	888	888	3	2	888	1	22	2	43	2	1	30	1	34	34	6	2	0	1
2202	1	53.41	10	2	2	2	2	1	15	19	1	19	2	33	2	2	777	2	2	888	888	888	888	1	22	2	23	7	1	2	1	2	1	2	888	1	22	2	53	2	1	28	3	22	32	34	2	0	1
2203	1	68.53	1	1	2	2	2	2	12	20	1	20	2	38	5	2	777	5	2	888	888	888	888	2	888	888	888	888	888	888	888	888	1	1	38	2	888	1	50	1	1	26	2	24	27	0	2	0	1
2204	1	55.46	1	1	2	2	2	2	14	18	2	888	888	888	888	888	888	888	2	888	888	888	888	1	18	2	23	21	2	1	2	2	10	1	8	2	888	1	50	2	1	30	2	29	32	7	1	2	1
2205	1	63.67	1	1	2	2	2	2	14	21	1	28	2	31	2	2	777	2	2	888	888	888	888	1	21	2	36	6	1	2	2	2	3	2	888	1	10	1	46	1	1	30	2	27	29	15	2	0	1
2206	1	63.43	3	2	2	2	2	1	13	16	1	16	2	29	18	2	777	18	2	888	888	888	888	2	888	888	888	888	888	888	888	888	6	1	5	2	888	1	35	2	1	21	2	29	30	18	2	0	1
2207	1	46.54	1	1	2	2	2	2	14	19	1	19	2	22	3	2	777	3	2	888	888	888	888	2	888	888	888	888	888	888	888	888	1	2	888	1	6	2	46	2	1	20	2	25	27	32	2	0	1
2210	1	60.32	1	1	2	2	2	2	10	28	2	888	888	888	888	888	888	888	2	888	888	888	888	1	29	2	999	999	2	2	2	1	1	1	10	2	888	1	44	1	1	28	2	29	36	2	1	1	1
2213	1	47.21	1	1	2	2	2	2	13	16	1	16	2	18	2	2	777	2	2	888	888	888	888	1	31	2	0	15	1	2	2	2	5	2	888	2	888	1	45	1	1	28	3	31	35	7	2	0	1
2215	1	56.65	1	2	1	2	2	2	14	17	1	17	2	15	24	2	777	24	2	888	888	888	888	2	888	888	888	888	888	888	888	888	8	2	888	1	8	1	53	1	1	30	0	888	888	888	1	2	1
2217	1	65.45	3	1	2	2	2	2	14	18	2	888	888	888	888	888	888	888	2	888	888	888	888	2	888	888	888	888	888	888	888	888	1	2	888	2	888	1	50	1	1	28	0	888	888	888	2	0	1
2219	1	56.51	10	2	2	2	2	1	15	18	1	15	2	20	18	2	777	18	2	888	888	888	888	2	888	888	888	888	888	888	888	888	10	1	5	1	2	1	49	2	1	21	6	23	36	3	2	0	1
2220	1	60.18	1	1	2	2	2	2	13	18	1	19	2	35	7	2	777	7	2	888	888	888	888	2	888	888	888	888	888	888	888	888	15	1	6	1	35	1	55	1	2	35	0	888	888	888	2	0	1
2222	1	65.81	1	2	1	2	2	2	14	20	1	22	2	999	2	2	777	2	2	888	888	888	888	2	888	888	888	888	888	888	888	888	4	2	888	2	888	1	40	2	1	28	1	22	22	0	2	0	1
2223	1	65.81	3	1	2	2	2	2	12	17	2	888	888	888	888	888	888	888	2	888	888	888	888	2	888	888	888	888	888	888	888	888	999	2	888	1	40	1	49	1	1	21	1	25	25	0	2	0	2
[truncated: 31 more columns]
