# Supplementary material for: Method of contraception and risk of ovarian cancer data
Source: Data Brief. 2021 Oct 10;39:107469. doi: 10.1016/j.dib.2021.107469 (PMC8640863; doi:10.1016/j.dib.2021.107469)
Supplement: Supplementary file 4 [file mmc4.zip › CodesInterpretation_Contraceptives and Ovarian Cancer Data.csv]

1.StudyNo	2.StudyArm	3.Age (Years)	4..Country of Birth	5.Ethnicity - New Zealander	6.Ethnicity - Maori	7.Ethnicity - Pacific	8.Ethnicity - Asian	9.Ethnicity - 'Other'	10.Age at Menarche	11. Age at Sexual Debut	12.Ever Use of Ocs	13.Age at First Use of Ocs	14.Current OC Use	15.Year Since Last Use of Ocs	16.Years of Use of Ocs as a Contraceptive	17. Ever Use of OCs for 'Other' Purpose	18.Years of Use of OCs for 'Other' Purpose	19.Total Years of Use of Ocs	20.Ever Use of DMPA	21.Age at First Use of DMPA	22.Current DMPA Use	23.Years Since Last Use of DMPA	24.Years of DMPA Use	25.Ever Use of IUDs	26.Age at First Use of IUDs	27.Current IUD Use	28.Years Since Last Use of IUDs	29.Years of Use of IUDs	30.Ever Use of CopperTor7	31.Ever Use of Multiload	32.Ever Use of Mirena	33.Dont Know Type of IUD Used	34. Number of Sexual Partners	35.Ever Use of Vasectomy	36.Years of Use of Vasectomy	37.Ever Use of Condoms	38.Years of Condom Use	39.Periods Stopped	40.Age at Menopause	41. Type of Menopause	42.Menstrual Regularity	43.Menstrual Cycle Length	44.Parity	45.Age at First Delivery	46. Age at Last Delivery	47.Months of Breast Feeding	48.History of Abortion	49. Number of Abortions	50.Family History of Any Cancer
	0 = Controls	Age is defined as age at diagnosis for cases and age at participation (completion of questionnaires) for controls.	1 = New Zealand	1 = Yes	1 = Yes	1 = Yes	1 = Yes	1 = Yes	999 = Missing	999 = Missing	1 = Yes	888 = Never Used OCs	1 = Yes	777 = Still on OCs	888 = Never Used OCs	1 = Yes	777 = Never Used OCs for �Other� Purpose	888 = Never Used OCs	1 = Yes	888 = Never Used DMPA	1 = Yes	777 = Still on DMPA	888 = Never Used DMPA	1 = Yes	888 = Never Used IUD	1 = Yes	777 = Still on IUD	888 = Never Used IUD	1 = Yes	1 = Yes	1 = Yes	1 = Yes	888 = Never had sex	1 = Yes	888 = Never had a vasectomized partner	1 = Yes	888 = Never Used Condoms	1 = Yes	888 = Not Post-Menopausal	1 = Natural	1 = Regular	999 = Missing	999 = Missing	888 = Nulliparous	888 = Nulliparous	888 = Nulliparous	1 = Yes	999 = Missing	1 = Yes
	1 = Cases		2 = Australia	2 = No	2 = No	2 = No	2 = No	2 = No			2 = No	999 = Missing	2 = No	888 = Never Used OCs	999 = Missing	2 = No	888 = Never Used OCs	999 = Missing	2 = No	999 = Missing	2 = No	888 = Never Used DMPA	999 = Missing	2 = No	999 = Missing	2 = No	888 = Never Used IUD	999 = Missing	2 = No	2 = No	2 = No	2 = No	999 = Missing	2 = No	999 = Missing	2 = No	999 = Missing	2 = No	999 = Missing	2 = Surgical	2 = Irregular			999 = Missing	999 = Missing	999 = Missing	2 = No		2 = No
			3 = England	999 = Missing	999 = Missing	999 = Missing	999 = Missing	999 = Missing			999 = Missing		888 = Never Used OCs			888 = Never Used OCs	999 = Missing		999 = Missing		888 = Never Used DMPA			999 = Missing		888 = Never Used IUD	999 = Missing		888 = Never Used IUD	888 = Never Used IUD	888 = Never Used IUD	888 = Never Used IUD		999 = Missing		999 = Missing		999 = Missing		888 = Not Post-Menopausal	999 = Missing						999 = Missing		999 = Missing
			4 = Scotland										999 = Missing			999 = Missing					999 = Missing					999 = Missing			999 = Missing	999 = Missing	999 = Missing	999 = Missing								999 = Missing									*Any history of cancer included cancer of any site, either personal or in any blood relative (not limited to first degree relatives).
			5 = China
			6 = India
			7 = South Africa
			8 = Samoa
			9 = Cook Islands
			10 = Other
			999 = Missing
[truncated: 31 more columns]
